# Supplementary material for: Depression and associated factors in medical students in Acapulco during the COVID-19 pandemic: A cross-sectional study
Source: PLoS One. 2023 May 25;18(5):e0285903. doi: 10.1371/journal.pone.0285903 (PMC10212175; doi:10.1371/journal.pone.0285903)
Supplement: S1 Data — (CSV) [file pone.0285903.s002.csv]

FOLIO	depression	v1Semester	v2Age	v3Sex	v4Mstatus	v5Lspoken	v6People	v7ESprior	v8EScurrent	v9Academic	v10Academic	v11GPA	v12GPA	v13Connect	v14Chronic	v15Event	v16Mood	v17FHD
710101	2	1	1	1	1	2	2	2	2	2	2	2	2	2	2	2	1	2
710102	1	1	1	2	1	2	1	1	1	2	2	2	2	2	2	2	1	2
710103	1	1	1	2	1	2	2	1	1	2	1	1	2	1	2	1	1	2
710104	1	1	1	1	1	2	2	1	1	2	1	1	2	2	2	2	1	2
710105	2	1	1	1	1	2	2	2	1	2	1	1	2	1	2	2	1	2
710107	2	1	1	1	1	2	2	2	1	2	1	1	2	1	2	2	1	1
710108	1	1	1	1	1	2	2	2	2	2	1	1	2	2	2	2	1	2
710109	1	1	1	1	1	2	2	1	1	1	1	1	2	2	2	2	2	2
710110	1	1	1	2	1	2	2	1	1	2	1	1	2	1	2	1	1	2
710111	2	1	1	1	1	2	2	1	1	2	2	2	2	2	2	1	1	1
710113	1	1	1	2	1	2	2	1	1	2	1	1	2	1	2	2	1	1
710114	2	1	1	1	1	2	2	2	2	2	2	1	2	2	2	2	1	2
710115	2	1	1	1	1	2	2	2	2	2	2	1	2	2	2	2	1	2
710116	1	1	1	1	1	2	2	2	1	2	1	1	2	1	2	1	1	1
710117	1	1	1	1	1	2	2	1	1	1	1	1	2	2	2	2	2	2
710118	1	1	1	2	1	2	2	1	1	2	1	1	2	1	2	2	1	1
710119	2	1	1	1	1	2	2	2	1	2	2	2	2	1	2	1	1	2
710120	2	1	2	1	1	2	2	2	1	2	1	1	2	2	2	1	1	2
710121	2	1	1	2	1	2	2	1	1	2	1	1	2	2	2	2	1	2
710122	2	1	1	1	1	2	2	2	1	2	2	2	2	1	2	2	2	2
710123	2	1	1	1	1	2	2	1	1	2	1	1	2	1	2	2	1	2
710124	2	1	1	2	1	2	1	2	1	2	2	2	2	2	2	2	1	2
710125	2	1	1	2	1	2	1	2	1	2	2	2	2	2	2	2	1	2
710126	2	1	2	1	1	2	2	2	2	1	2	1	1	2	2	2	2	2
710127	2	1	1	2	1	2	2	2	1	2	2	2	2	2	2	1	1	1
710130	1	1	1	1	1	2	2	2	1	2	1	1	2	2	2	2	1	2
710132	1	1	1	1	1	2	2	2	2	2	1	1	2	1	2	1	1	2
710133	1	1	1	1	1	2	1	2	1	2	1	1	2	1	2	1	1	2
710134	1	1	1	1	1	2	2	1	1	2	1	1	2	2	1	1	1	2
710135	2	1	1	1	1	2	2	2	1	2	1	1	2	2	2	2	1	2
710136	2	1	1	2	1	2	2	2	2	2	2	2	2	2	2	2	1	2
710137	1	1	1	1	1	2	2	2	1	2	1	1	2	2	2	2	1	2
710138	1	1	1	2	1	2	2	2	1	2	1	1	1	1	2	1	1	2
710139	2	1	1	2	1	2	2	2	2	2	1	2	2	2	2	1	1	2
710140	1	1	1	1	1	2	2	1	1	2	2	1	2	1	2	1	1	1
710141	2	1	1	2	1	2	2	2	2	2	2	2	2	2	2	2	1	2
710142	2	1	2	1	1	2	2	2	2	2	2	2	2	1	2	2	1	2
710143	1	1	1	1	1	2	2	2	1	2	1	1	2	1	2	1	1	1
710144	1	1	1	1	1	2	2	1	1	2	1	1	2	1	2	1	1	2
710145	1	1	1	2	1	2	2	1	1	2	1	1	1	1	2	2	1	1
710146	2	1	2	2	1	2	2	2	2	2	1	1	1	2	2	1	2	2
710147	2	1	1	1	1	2	2	2	2	2	1	2	2	2	2	1	2	2
710148	1	1	1	2	1	2	1	1	1	2	1	1	2	1	2	1	1	2
710150	2	1	1	1	1	2	2	2	2	2	2	2	2	2	2	2	1	2
710151	2	1	1	1	1	2	2	2	2	2	2	2	1	1	2	2	1	2
710152	2	1	1	2	1	2	2	2	2	2	2	2	2	2	2	2	1	2
710153	1	1	2	2	1	2	2	2	1	2	1	1	2	2	2	2	1	2
710154	1	1	1	2	1	2	2	1	1	2	1	1	1	1	2	2	1	1
710155	1	1	1	1	1	2	2	1	1	2	1	1	2	2	2	2	1	2
710156	2	1	1	1	1	2	2	2	1	2	2	2	2	1	2	2	2	2
710157	2	1	1	2	1	2	2	2	1	2	1	1	2	2	2	1	1	2
710158	2	1	1	2	1	2	2	2	2	2	2	2	2	2	2	2	1	2
710159	2	1	1	2	1	1	2	1	1	2	1	1	2	1	2	1	2	2
710160	2	1	2	2	1	2	2	1	1	2	1	1	2	2	2	1	1	2
710161	2	1	1	1	1	2	2	2	1	2	2	2	2	2	2	2	1	2
710163	2	1	2	1	1	1	2	2	1	2	1	2	2	2	2	2	2	2
710164	2	1	1	2	1	2	2	2	2	2	1	2	2	2	2	2	1	2
710165	2	1	1	1	1	2	2	2	2	2	2	1	2	2	2	2	2	2
710166	1	1	2	1	1	2	2	2	2	2	1	1	2	2	2	2	1	2
710167	1	1	1	1	1	2	2	1	1	2	1	1	2	2	2	1	1	2
710168	2	1	1	2	1	2	2	1	1	2	2	1	2	2	2	2	1	2
710169	1	1	1	1	1	2	2	1	1	1	1	1	2	2	2	2	2	2
710170	1	1	2	2	1	2	2	2	1	2	1	1	2	2	2	2	1	2
710201	2	1	1	2	1	2	2	1	1	2	1	2	2	2	2	2	1	2
710202	2	1	1	1	1	1	2	1	1	2	1	2	1	2	2	2	1	2
710203	1	1	1	1	1	2	2	2	1	2	1	2	2	2	2	1	1	2
710204	1	1	1	1	1	2	2	2	2	2	1	1	2	1	2	1	1	1
710205	1	1	1	2	1	2	2	1	1	2	1	2	2	2	2	2	1	2
710206	2	1	1	1	1	1	2	2	1	2	1	2	2	1	2	1	1	2
710207	1	1	1	1	1	2	2	2	2	2	2	2	2	2	2	1	1	2
710210	2	1	1	1	1	2	2	1	1	2	2	2	2	1	2	2	1	2
710211	1	1	1	1	1	2	2	2	1	2	1	2	2	2	2	1	1	2
710212	2	1	1	2	1	2	1	2	2	2	2	2	2	2	2	2	2	2
710214	2	1	1	1	1	2	2	2	1	2	1	2	2	1	2	2	1	2
710216	1	1	1	1	1	2	2	1	1	2	1	2	2	2	1	2	1	2
710218	2	1	1	1	1	1	2	2	1	2	1	2	2	2	2	2	2	2
710220	2	1	2	1	1	2	2	2	1	2	2	1	2	2	2	1	2	2
710221	2	1	2	1	1	2	2	2	1	2	2	1	2	2	2	1	2	2
710222	2	1	2	1	1	2	2	2	1	2	2	1	2	2	2	1	2	2
710223	2	1	1	2	1	2	2	1	1	2	2	2	2	2	2	2	2	2
710224	2	1	1	1	1	2	2	1	1	2	2	2	2	1	2	1	1	2
710225	2	1	1	2	1	2	2	1	1	2	2	2	2	2	2	2	1	2
710227	2	1	1	1	1	2	2	2	2	2	1	2	2	2	2	1	1	1
710228	1	1	1	1	1	2	2	1	1	2	1	2	2	1	2	2	1	1
710229	1	1	1	1	1	2	2	2	1	2	1	2	2	1	2	2	1	2
710230	2	1	1	1	1	2	2	2	2	2	1	2	2	2	2	2	1	2
710231	2	1	1	2	1	2	2	1	1	1	1	2	2	2	1	2	1	2
710232	2	1	2	2	1	2	1	2	2	2	1	1	2	2	2	2	1	2
710233	2	1	1	1	1	2	2	1	1	2	1	2	2	2	2	2	1	2
710234	1	1	1	1	1	2	2	2	2	2	1	2	2	2	2	1	1	1
710235	2	1	1	2	1	2	2	2	2	1	1	1	2	2	2	2	1	2
710237	2	1	1	1	1	2	2	2	2	2	1	2	2	2	2	1	1	2
710239	2	1	1	1	1	2	2	2	2	2	2	1	2	2	2	2	1	2
710240	2	1	1	1	1	2	2	2	2	2	1	2	2	2	2	1	1	2
710241	1	1	1	1	1	2	2	2	2	2	1	2	2	2	2	2	1	2
710242	2	1	1	1	1	2	1	1	1	2	1	2	2	2	2	1	1	2
710243	2	1	1	1	1	2	2	1	1	2	1	1	2	1	2	2	1	2
710244	1	1	1	1	1	2	2	1	1	2	1	2	2	2	2	1	1	2
710246	1	1	2	1	2	2	1	2	1	2	1	1	2	2	2	2	1	2
710247	2	1	2	1	1	2	2	1	1	2	2	2	2	2	2	2	1	2
710248	2	1	1	2	1	2	2	2	2	2	2	2	2	2	2	2	1	1
710249	2	1	1	2	1	2	2	2	2	2	2	2	2	2	2	2	1	1
710301	2	1	1	2	1	2	2	2	2	2	1	1	1	2	2	2	1	2
710302	2	1	1	1	1	2	2	2	2	2	1	2	2	2	2	2	1	2
710303	1	1	1	2	1	2	2	2	1	2	1	1	2	1	2	2	1	2
710304	2	1	1	1	1	1	2	2	1	2	2	2	2	2	2	1	1	2
710305	2	1	1	2	1	2	2	2	2	2	2	1	1	2	2	2	2	2
710308	1	1	1	1	1	2	2	2	2	2	1	1	2	2	2	1	1	2
710309	2	1	2	2	1	2	2	2	1	2	1	2	2	2	2	1	1	2
710310	2	1	1	1	1	2	2	1	1	2	1	2	2	2	2	1	1	2
710311	2	1	1	1	1	2	2	2	1	2	1	1	2	1	2	1	1	2
710314	2	1	2	2	1	1	2	1	1	2	2	2	2	1	2	2	2	2
710315	2	1	1	1	1	2	2	2	2	2	2	2	2	2	2	2	1	2
710316	2	1	1	1	1	2	1	2	1	2	1	1	2	2	2	1	1	2
710317	2	1	1	2	1	2	2	2	1	2	1	1	1	2	2	1	1	1
710318	1	1	1	1	1	1	2	2	2	2	1	1	2	1	2	2	1	1
710319	2	1	1	2	1	2	2	2	2	2	1	1	2	2	2	1	1	2
710320	2	1	1	2	1	2	2	2	2	1	2	1	2	2	2	2	1	2
710321	1	1	1	2	1	2	2	1	1	2	1	2	2	2	2	2	1	2
710322	2	1	1	1	1	2	2	2	2	2	2	2	2	2	2	2	1	2
710323	1	1	1	2	1	2	1	1	1	2	1	1	2	1	2	1	1	2
710324	1	1	1	2	1	2	2	2	1	2	1	2	2	1	2	1	1	2
710325	2	1	1	1	1	2	2	2	1	2	2	2	2	2	2	2	1	2
710326	2	1	1	2	1	2	2	1	1	2	2	2	2	2	2	1	1	1
710327	1	1	1	1	1	2	2	2	1	2	1	2	2	2	2	1	1	2
710328	1	1	1	2	1	2	2	1	1	2	1	2	2	2	2	2	1	2
710329	2	1	1	2	1	2	2	2	1	2	2	2	2	2	1	2	1	1
710330	2	1	1	1	1	2	2	2	2	2	2	2	2	2	2	1	1	2
710331	2	1	1	2	1	2	2	2	2	1	2	1	2	2	2	2	1	2
710332	2	1	1	1	1	2	2	2	2	2	2	2	2	2	1	2	1	2
710334	2	1	1	1	1	2	2	2	1	2	2	2	2	2	2	2	1	2
710335	2	1	1	1	1	2	2	1	1	2	2	2	2	2	2	2	2	2
710336	1	1	1	1	1	2	2	2	2	2	1	1	2	2	2	2	1	2
710337	2	1	1	1	1	2	2	1	1	2	1	2	2	2	2	1	1	2
710339	1	1	1	1	1	2	2	1	2	2	1	2	2	1	2	1	1	2
710340	2	1	1	1	1	2	2	2	1	2	1	1	2	1	2	1	1	1
710341	1	1	1	1	1	2	2	1	1	2	1	1	2	2	2	2	2	2
710342	2	1	1	1	1	2	2	1	1	2	1	2	2	2	2	2	2	1
710343	2	1	1	2	1	2	2	2	2	2	2	2	2	2	2	2	1	2
710345	1	1	1	1	1	2	2	2	2	2	1	1	2	2	2	1	1	1
710346	1	1	1	1	1	2	2	1	1	2	1	2	2	1	2	1	1	2
710347	2	1	1	1	1	2	2	2	2	2	2	2	2	2	2	1	1	1
710349	1	1	1	1	1	2	2	1	1	1	1	2	2	2	2	1	1	1
710350	2	1	1	1	1	2	2	2	2	2	2	2	2	2	2	1	1	2
710355	2	1	1	2	1	2	2	2	2	2	2	2	2	2	2	2	1	2
710356	2	1	1	1	1	2	2	2	1	2	2	2	2	2	2	1	1	2
710357	2	1	1	1	1	2	1	1	1	2	1	1	2	1	2	1	1	2
710358	2	1	1	1	1	2	2	1	1	2	1	2	2	2	2	1	1	2
710359	2	1	1	1	1	2	2	2	1	2	2	2	2	2	2	2	1	2
710360	2	1	1	1	1	2	2	2	1	2	2	2	2	2	2	2	1	2
710361	2	1	2	2	1	2	2	2	1	2	1	2	2	2	2	1	1	2
710362	2	1	1	1	1	2	2	2	2	2	1	1	2	2	2	2	1	2
710363	2	1	1	1	1	2	2	1	1	2	1	2	2	2	2	1	1	2
710364	2	1	1	1	1	2	2	2	1	2	2	2	2	2	2	2	1	2
710365	1	1	1	2	1	2	1	1	1	2	1	1	2	1	2	1	1	2
710366	2	1	1	1	1	2	2	2	2	2	1	1	2	2	2	2	1	2
710367	2	1	1	1	1	2	2	2	2	2	1	2	2	2	2	2	1	2
710368	2	1	1	2	1	2	2	2	1	2	2	2	2	2	1	2	1	1
710369	2	1	1	1	1	2	2	1	1	2	1	2	2	2	2	1	1	2
710370	2	1	1	2	1	2	2	2	2	2	2	2	2	2	2	2	1	2
710371	2	1	1	1	1	2	2	1	1	2	1	2	2	2	2	1	1	2
710372	2	1	1	1	1	2	2	1	1	2	1	2	2	2	2	1	1	2
710373	1	1	2	1	1	2	2	2	2	2	1	2	2	2	2	1	1	2
710374	2	1	1	1	1	2	2	1	1	2	1	2	2	2	2	1	1	2
720401	1	1	2	1	1	1	1	1	1	2	1	1	2	1	2	2	1	1
720402	1	1	2	2	1	2	1	2	1	2	1	1	2	2	2	2	1	2
720403	2	1	1	1	1	2	2	1	1	2	1	2	2	1	2	2	1	2
720404	2	1	1	1	1	1	1	2	1	2	1	1	2	1	2	1	1	2
720405	2	1	1	1	1	2	2	2	2	2	1	1	2	2	2	2	1	2
720406	2	1	1	1	1	2	2	2	2	2	1	1	2	2	2	2	1	2
720407	1	1	1	1	1	2	2	2	1	2	1	1	2	2	2	2	1	2
720408	1	1	1	1	1	2	2	2	2	1	1	1	1	1	2	2	1	1
720409	1	1	1	1	1	2	2	2	1	2	1	1	2	1	2	2	1	2
720410	1	1	2	2	1	2	1	2	2	2	1	1	2	1	2	1	1	1
720411	1	1	2	1	1	2	2	2	1	2	1	1	2	1	2	1	1	2
720412	1	1	1	1	1	1	2	1	1	2	1	2	2	1	2	1	1	2
720413	2	1	1	1	1	2	2	2	1	2	1	1	2	2	2	1	1	1
720414	2	1	1	1	1	2	2	1	1	1	1	2	2	1	2	1	1	2
720415	1	1	1	1	1	2	2	2	2	2	1	1	2	2	2	1	1	2
720416	1	1	1	1	2	2	1	1	1	2	1	1	1	2	2	1	1	2
720417	2	1	2	2	1	2	2	1	1	2	1	2	2	2	2	2	2	2
720418	1	1	1	1	1	2	2	1	1	2	1	1	2	2	2	1	1	2
720419	1	1	2	1	1	1	2	1	1	2	1	2	2	2	2	2	1	2
720420	1	1	1	1	1	1	2	1	1	2	1	2	2	2	2	2	1	2
720421	2	1	1	2	1	2	2	2	2	2	1	1	2	2	2	2	1	2
720422	2	1	2	1	1	2	1	1	1	2	1	1	1	2	2	2	1	1
720423	2	1	1	2	2	2	1	2	2	2	2	1	1	2	2	2	2	2
720424	1	1	1	1	1	2	2	2	1	2	1	2	2	1	2	1	1	1
720425	1	1	1	1	1	2	2	1	1	2	1	1	2	1	2	1	1	1
720426	1	1	2	1	1	1	2	1	1	2	1	2	2	2	2	2	1	2
720427	2	1	1	1	1	2	2	2	2	2	2	2	2	2	2	2	2	2
720428	2	1	1	2	1	2	2	1	1	2	2	2	2	2	2	2	1	2
720429	2	1	1	2	1	2	2	1	1	2	1	2	2	2	2	2	1	2
720430	2	1	1	2	1	2	2	2	1	2	1	1	2	2	2	2	1	2
720431	2	1	1	2	1	2	2	1	1	2	1	2	2	2	2	2	1	2
720432	2	1	1	2	1	2	2	2	2	2	1	1	2	1	2	2	1	2
720433	2	1	1	2	1	2	2	2	1	2	1	1	2	2	2	1	1	1
720434	1	1	1	1	1	2	2	1	1	2	1	1	2	2	2	1	1	2
720435	2	1	1	2	1	2	2	1	1	1	1	2	2	2	2	1	1	2
720436	1	1	1	1	2	2	2	2	1	2	1	1	2	1	2	2	1	2
720437	2	1	1	1	1	2	2	2	1	1	2	2	2	2	2	2	1	2
720438	2	1	1	1	1	2	2	1	1	1	1	2	2	1	2	2	1	2
720439	2	1	1	2	1	2	2	2	1	2	1	1	2	2	2	1	1	1
720440	2	1	1	1	1	2	2	1	1	1	1	2	2	1	2	2	1	2
720442	1	1	1	1	1	2	2	2	1	2	1	1	2	2	2	2	1	2
720443	1	1	2	1	1	2	2	2	1	2	1	1	1	1	2	2	1	2
720444	1	1	1	1	1	1	2	1	1	2	1	2	2	1	2	1	1	2
720445	1	1	1	1	1	2	2	2	2	1	1	2	2	2	2	2	1	2
720446	1	1	1	1	1	2	2	2	1	2	1	2	2	2	2	1	1	1
720447	1	1	1	1	1	2	2	2	1	2	1	1	2	1	1	1	1	1
720448	2	1	2	1	1	2	2	1	1	2	1	1	2	2	2	1	1	1
720449	1	1	1	1	1	2	2	2	2	1	1	2	2	2	2	2	1	2
720450	1	1	2	1	1	2	2	1	1	1	1	1	1	1	2	2	1	1
720451	2	1	1	1	1	2	2	1	1	2	1	1	2	1	2	2	1	2
720452	2	1	1	2	1	2	2	1	1	2	1	1	2	2	2	2	1	2
720453	2	1	1	1	1	2	2	2	1	2	1	2	2	2	2	1	2	2
720454	1	1	1	1	1	2	2	1	1	2	1	1	2	2	2	2	1	2
720455	2	1	1	1	1	2	2	2	2	2	1	1	2	1	2	2	1	2
720456	1	1	1	1	1	2	2	1	1	2	1	1	2	2	2	2	1	2
720457	2	1	1	2	1	2	2	2	1	2	1	1	1	2	2	2	1	2
720501	2	1	1	2	1	2	2	2	1	2	1	2	2	2	2	2	1	1
720502	2	1	1	1	1	2	2	2	2	2	1	2	2	2	2	2	1	2
720503	2	1	1	2	1	2	2	2	2	2	1	1	1	2	1	1	1	1
720504	1	1	1	2	1	2	2	1	1	2	1	2	2	2	2	2	1	2
720505	2	1	1	1	1	2	2	2	2	1	1	2	2	2	2	1	1	2
720506	1	1	1	2	1	2	2	1	1	2	1	2	2	2	2	2	1	2
720507	1	1	1	2	1	2	2	1	1	2	1	2	2	2	2	2	1	2
720508	1	1	1	1	1	2	2	2	1	2	1	2	2	2	2	2	1	1
720509	1	1	1	1	1	2	2	2	2	1	1	2	2	2	2	1	1	1
720510	2	1	1	1	1	2	2	2	1	2	1	2	2	2	2	1	1	2
720511	1	1	2	1	1	2	1	1	1	2	1	2	2	1	2	1	1	2
720512	2	1	2	1	2	2	1	1	1	2	2	1	1	1	2	1	1	2
720513	2	1	1	1	1	2	2	2	2	2	1	2	2	2	2	2	1	2
720514	2	1	1	2	1	2	2	2	1	2	2	2	2	2	2	2	1	2
720515	2	1	1	1	1	2	1	2	1	2	2	2	2	2	2	2	2	2
720517	2	1	1	2	1	2	2	2	2	2	1	2	2	2	2	2	1	2
720518	2	1	1	2	1	1	2	1	1	1	1	2	2	1	2	2	1	2
720519	1	1	2	1	1	1	2	2	1	2	1	2	2	2	2	1	1	2
720520	1	1	1	1	1	2	2	2	1	2	1	2	2	2	2	1	1	2
720521	2	1	1	2	1	2	2	2	1	2	1	1	1	2	2	1	1	2
720522	2	1	2	1	1	2	1	2	1	2	1	1	2	2	2	1	1	2
720524	1	1	1	1	1	2	2	1	1	2	1	1	1	2	2	1	1	2
720525	2	1	2	2	1	2	2	2	2	2	1	2	2	1	2	1	1	1
720526	2	1	1	2	1	2	2	2	1	2	2	2	2	2	2	2	1	2
720527	2	1	2	2	1	2	2	2	2	2	1	2	2	1	2	1	1	1
720528	2	1	1	1	1	2	2	2	1	2	2	1	1	1	2	2	1	2
720529	2	1	1	1	1	2	2	2	2	2	2	2	2	2	2	2	2	2
720530	1	1	2	2	2	2	2	2	1	2	1	2	2	2	2	2	1	2
720532	2	1	1	2	1	2	2	2	1	2	1	1	1	2	2	1	1	2
720533	2	1	1	1	1	2	2	1	1	2	1	1	2	2	1	2	1	2
720534	2	1	2	1	1	2	2	1	1	2	1	1	2	2	2	1	1	2
720535	2	1	2	1	1	2	2	2	1	2	1	1	2	2	2	2	1	2
720536	1	1	1	1	1	1	2	2	1	2	2	2	2	1	2	2	1	2
720537	2	1	1	1	1	2	2	1	1	2	1	1	2	1	2	2	1	1
720538	2	1	1	1	1	2	2	2	2	2	1	2	2	2	2	2	1	2
720539	2	1	2	1	1	2	2	2	1	2	2	2	2	2	2	1	1	2
720540	1	1	2	1	1	2	2	1	1	2	1	2	2	2	2	1	1	2
720541	2	1	1	1	1	2	2	2	1	2	2	2	2	1	2	2	1	2
720542	2	1	1	1	1	2	2	2	2	2	1	2	2	2	2	2	1	2
720543	2	1	1	2	1	2	2	1	1	2	1	2	2	2	2	2	1	2
720544	1	1	1	1	1	2	2	2	1	2	1	1	1	1	2	1	1	1
720545	2	1	1	2	1	2	1	2	1	2	1	1	1	2	2	1	1	2
720546	2	1	1	2	1	2	2	2	1	1	1	2	1	1	2	1	1	2
720547	2	1	2	1	1	2	2	2	1	2	1	1	2	2	2	2	1	2
720548	2	1	2	2	1	2	2	2	1	2	1	2	1	2	2	2	1	2
720549	2	1	1	1	1	2	2	1	1	2	2	2	2	2	2	2	1	2
720550	2	1	1	1	1	2	2	2	1	2	1	1	2	2	2	2	1	2
720551	1	1	2	1	2	2	1	1	1	2	1	2	2	2	2	2	1	2
720552	2	1	1	1	1	2	2	2	1	2	1	1	1	1	2	2	1	2
720553	1	1	2	1	1	1	1	2	1	2	1	2	2	1	2	1	1	2
720554	2	1	2	1	1	2	2	2	1	2	1	1	2	1	2	2	1	2
720555	2	1	2	1	1	2	2	2	1	2	1	1	2	2	2	2	1	2
720556	1	1	2	2	2	2	2	2	1	2	1	2	2	2	2	2	1	2
720557	2	1	1	1	1	2	2	2	2	2	2	2	2	2	2	2	2	2
720558	1	1	2	1	1	2	2	1	2	2	2	2	2	2	1	1	1	2
720559	1	1	1	1	1	2	2	2	1	2	1	1	1	1	2	1	1	1
720560	2	1	1	1	1	2	2	1	1	2	2	1	2	2	2	2	1	2
720561	2	1	1	1	1	2	2	2	1	2	1	1	2	2	2	2	1	2
720601	2	1	1	1	1	2	2	1	1	2	2	2	2	2	2	1	1	1
720602	2	1	1	2	1	2	2	1	1	2	2	2	2	2	2	1	1	1
720603	2	1	1	1	1	2	2	2	2	2	2	2	2	2	2	2	1	2
720604	2	1	1	1	1	2	2	2	2	2	1	1	1	2	2	2	1	2
720605	1	1	1	1	1	2	2	1	1	1	1	1	2	1	1	1	1	2
720607	1	1	1	2	1	2	1	1	1	1	1	2	2	1	2	2	1	2
720608	1	1	1	1	1	2	2	2	1	2	1	2	2	1	2	1	1	1
720610	2	1	1	2	1	2	2	1	1	2	2	2	2	2	2	2	2	2
720611	2	1	2	2	1	2	2	2	1	2	2	2	2	2	2	2	2	2
720612	2	1	1	1	1	2	2	2	1	2	1	2	2	2	2	2	1	2
720613	2	1	1	2	1	2	2	2	2	2	2	2	2	2	2	1	2	2
720614	2	1	2	2	1	2	2	1	1	1	1	1	1	2	2	2	2	2
720615	2	1	1	1	1	2	1	1	1	2	2	2	2	1	2	2	2	2
720616	2	1	1	1	1	2	2	2	2	2	2	2	2	2	2	2	1	2
720617	1	1	2	1	1	1	2	1	1	2	1	2	2	1	2	1	1	1
720618	2	1	1	1	1	1	2	1	1	2	1	1	2	2	2	2	1	2
720619	2	1	1	1	1	2	2	1	1	2	2	2	2	2	2	1	1	1
720620	2	1	1	1	1	2	2	2	2	2	1	1	1	2	2	2	1	2
720621	2	1	2	1	1	2	2	1	1	1	1	2	2	1	2	1	1	2
720622	2	1	1	1	1	2	1	2	1	2	2	2	2	2	2	1	2	2
720623	2	1	1	1	1	1	2	2	1	2	1	2	2	2	2	2	1	1
720624	2	1	1	2	1	2	2	2	2	2	1	2	2	2	2	2	1	2
720625	2	1	1	1	1	2	2	2	1	2	2	2	2	2	2	1	1	2
720626	2	1	1	1	1	2	2	1	1	2	1	1	2	2	2	2	1	2
720627	2	1	1	1	1	2	2	1	2	2	1	2	2	1	2	2	1	2
720628	2	1	1	2	1	2	2	1	1	2	1	2	2	2	2	1	1	1
720629	1	1	1	1	1	1	2	1	2	2	1	1	2	1	2	1	1	1
720630	2	1	1	2	1	2	2	1	1	2	2	2	2	2	2	1	1	1
720631	1	1	1	2	1	2	2	2	1	2	1	2	2	2	2	2	1	2
720632	2	1	2	2	1	2	2	2	2	2	2	2	2	2	2	2	1	2
720633	2	1	1	2	1	1	2	1	1	2	1	2	2	2	2	2	1	2
720634	2	1	1	1	1	2	2	2	2	2	2	2	2	2	2	2	1	2
720635	2	1	2	2	1	2	2	2	2	2	2	2	2	2	2	2	1	2
720636	2	1	1	1	1	2	1	1	1	2	1	2	2	2	2	1	2	2
720637	1	1	1	2	1	2	2	1	1	2	1	2	2	1	2	1	1	1
720638	1	1	1	1	1	2	2	1	1	2	1	2	2	1	2	1	1	2
720639	1	1	2	1	1	2	2	2	2	2	2	1	1	2	2	1	1	2
720640	2	1	1	1	1	2	2	1	1	2	1	2	2	2	2	2	1	2
720641	1	1	2	2	1	2	2	1	1	2	1	2	2	2	2	2	1	2
720642	1	1	1	1	1	2	1	1	1	2	1	2	2	1	2	1	1	2
720643	1	1	1	2	1	2	2	1	1	1	1	1	1	1	1	1	1	2
720645	2	1	1	1	1	2	2	1	1	2	1	2	2	2	2	2	1	2
720646	2	1	1	1	1	2	2	2	1	2	2	2	2	2	2	1	1	2
720647	2	1	1	1	1	2	2	2	2	2	2	2	2	2	2	2	1	2
720648	1	1	2	1	1	2	2	1	1	2	2	2	2	2	2	2	1	2
720649	2	1	2	2	1	2	1	1	1	2	1	1	2	1	2	1	1	2
720650	2	1	1	1	1	2	2	1	2	2	1	2	2	1	2	2	1	2
720651	1	1	1	1	1	2	2	1	1	2	1	2	2	1	2	1	1	2
720652	2	1	1	1	1	2	2	2	1	2	2	2	2	2	2	1	1	2
720702	1	1	1	1	1	2	2	2	1	2	1	2	2	2	2	1	1	2
720704	1	1	1	2	1	2	2	2	1	2	1	2	2	2	2	2	1	2
720706	2	1	1	1	1	2	2	2	1	2	1	2	2	1	2	2	1	1
720707	2	1	1	1	1	2	2	2	2	2	1	2	2	2	2	1	2	2
720708	1	1	1	1	1	2	2	1	1	2	1	2	2	2	2	1	1	1
720709	1	1	1	1	1	2	1	1	1	2	1	2	2	2	1	1	1	2
720710	2	1	1	1	1	2	2	2	2	2	1	2	2	2	2	1	2	2
720711	2	1	1	2	1	2	2	2	2	2	2	2	2	2	2	1	2	2
720712	2	1	1	2	1	2	2	2	2	1	1	2	2	2	2	1	1	2
720713	1	1	1	1	1	2	2	1	1	2	1	2	2	2	2	1	1	1
720714	2	1	1	1	1	2	2	1	1	2	1	2	2	2	2	1	1	2
720715	1	1	1	1	1	2	2	2	2	2	1	2	2	1	1	1	1	2
720716	2	1	1	1	1	2	2	2	1	2	1	2	2	1	2	2	1	1
720718	2	1	1	2	1	2	2	1	2	1	2	2	2	2	2	1	1	2
720719	2	1	1	2	1	2	2	1	1	2	1	2	2	2	2	2	1	2
720721	2	1	1	1	1	2	2	1	1	2	1	2	2	1	2	2	1	2
720722	2	1	2	2	1	2	2	2	2	2	2	2	2	2	2	1	2	2
720723	2	1	1	1	1	1	2	2	1	2	1	2	1	2	2	2	1	2
720724	1	1	1	1	1	2	2	1	1	2	1	2	2	2	2	2	1	2
720725	1	1	1	1	1	2	1	1	1	2	1	2	2	2	2	1	1	2
720726	1	1	1	2	1	2	2	1	1	2	1	2	2	2	2	2	1	2
720727	1	1	1	1	1	2	2	2	2	2	1	1	2	2	2	2	1	2
720728	2	1	1	1	1	2	2	1	1	1	1	2	2	2	2	1	1	2
720729	2	1	1	2	1	2	2	1	1	2	2	2	2	2	2	2	1	2
720730	2	1	1	2	1	2	2	2	2	2	2	2	2	2	2	2	2	2
720731	2	1	1	1	1	2	2	1	1	2	1	2	2	2	2	2	1	2
720732	1	1	1	1	1	2	1	1	1	1	1	1	2	2	2	1	1	1
720733	1	1	1	1	1	2	2	2	2	2	1	2	2	2	2	1	1	2
720734	2	1	1	1	1	2	2	1	1	2	2	2	2	2	2	2	2	2
720735	1	1	2	1	1	2	2	2	2	2	1	2	2	2	2	1	1	2
720736	2	1	1	2	1	2	2	2	1	2	2	2	2	1	1	2	1	2
720737	2	1	1	1	1	2	2	2	1	2	1	1	2	2	2	2	1	2
720738	2	1	2	2	1	2	2	2	1	2	2	2	2	2	2	1	2	2
720739	1	1	1	1	1	2	2	1	1	2	1	2	2	2	2	1	1	2
720740	2	1	1	1	1	2	2	1	1	2	1	2	2	1	2	2	1	2
720741	2	1	1	2	1	2	2	1	1	2	1	2	2	2	2	2	1	2
720742	2	1	1	2	1	2	2	1	1	2	1	2	2	1	2	1	1	2
720743	1	1	1	1	1	2	1	1	1	1	1	1	2	2	2	1	1	1
720744	2	1	1	1	1	2	2	1	1	2	1	2	2	2	2	2	1	2
720745	1	1	1	1	1	2	2	1	1	2	2	2	2	1	2	1	1	2
720746	1	1	1	1	1	2	2	1	1	2	1	2	2	1	2	1	1	2
720747	1	1	1	1	1	2	2	2	2	2	1	1	2	2	2	2	1	2
720748	1	1	1	1	1	2	2	1	1	2	1	2	2	2	2	2	1	2
720749	2	1	1	1	1	2	2	1	1	2	1	2	2	2	2	2	1	2
720751	2	1	1	2	1	2	2	1	1	2	2	2	2	2	2	2	2	2
720752	1	1	1	1	1	2	1	1	1	1	1	1	2	2	2	1	1	1
720753	2	1	1	1	1	2	2	1	1	2	1	2	2	2	2	2	1	2
730101	2	1	2	2	1	2	2	2	2	2	1	2	2	2	1	2	1	2
730102	1	1	1	2	1	2	2	1	1	1	1	2	2	1	2	2	2	1
730103	1	1	1	1	1	2	2	1	1	1	1	2	2	2	2	2	1	2
730104	1	1	1	2	1	2	1	1	1	2	1	1	1	1	2	1	1	2
730106	2	1	2	1	1	2	2	1	1	2	1	2	2	2	2	1	1	2
730107	2	1	1	2	1	2	2	1	1	2	1	2	2	2	2	2	1	2
730108	1	1	1	1	1	1	2	1	1	2	1	2	2	1	2	1	1	2
730109	1	1	1	1	1	1	2	1	1	2	1	2	2	1	2	1	1	2
730110	1	1	2	1	1	2	2	2	2	1	1	2	2	2	2	1	1	2
730111	2	1	1	1	1	2	2	2	2	1	1	2	2	2	2	2	1	2
730112	2	1	2	2	1	2	2	1	1	2	1	2	2	2	2	1	1	2
730113	2	1	1	2	1	2	2	2	1	2	1	2	2	2	2	2	1	2
730114	1	1	2	2	1	2	2	1	1	1	1	1	1	1	2	2	1	2
730116	2	1	1	1	1	2	2	1	1	2	2	2	2	2	2	2	1	2
730117	2	1	1	2	1	2	2	2	2	2	2	2	2	1	2	2	2	2
730118	2	1	1	1	1	2	2	1	1	2	2	2	2	2	2	1	1	2
730119	2	1	1	2	1	2	2	2	2	2	1	2	2	2	2	2	1	2
730120	1	1	1	2	1	2	1	1	1	2	2	2	2	1	2	2	1	1
730121	1	1	1	2	1	2	2	2	2	2	1	2	2	2	2	2	1	2
730123	1	1	2	1	1	2	2	2	1	2	1	2	2	2	2	1	1	1
730124	2	1	2	1	1	2	2	1	1	2	1	2	2	2	2	1	1	1
730125	1	1	1	1	1	2	2	2	1	2	1	1	1	2	2	2	1	2
730127	2	1	1	2	1	2	2	2	2	2	1	2	2	2	2	1	1	1
730128	2	1	1	2	1	2	2	2	2	2	1	2	2	2	2	2	1	2
730129	1	1	1	2	1	2	2	1	1	2	1	2	2	2	2	1	1	2
730130	2	1	2	1	1	2	2	1	1	2	2	2	2	2	2	2	2	2
730131	2	1	1	1	1	2	2	2	2	2	2	2	2	2	2	2	1	2
730132	1	1	1	1	1	2	2	2	2	2	2	1	2	2	2	1	1	2
730133	2	1	1	1	1	2	2	2	2	2	1	2	2	2	2	2	1	2
730134	2	1	2	2	1	2	1	1	2	2	1	1	2	2	2	1	1	2
730136	2	1	1	1	1	2	2	2	1	2	2	2	2	2	2	2	1	2
730137	1	1	2	1	1	1	2	1	1	2	1	2	1	1	2	1	1	1
730138	2	1	1	2	1	2	2	1	1	2	1	2	2	1	2	2	1	2
730139	2	1	1	2	1	2	2	1	1	2	1	2	2	1	2	2	1	2
730140	2	1	1	1	1	2	2	1	1	2	1	2	2	2	2	2	2	2
730141	2	1	1	1	1	2	2	1	1	1	1	2	2	2	2	2	2	2
730142	2	1	2	1	2	1	1	2	1	2	2	1	1	2	2	2	2	1
730143	1	1	1	2	1	2	2	2	2	2	1	2	2	2	2	2	1	2
730144	2	1	1	1	1	2	2	1	1	2	2	2	2	2	2	1	1	2
730146	1	1	2	1	1	2	2	2	1	2	1	2	2	2	2	1	1	1
730147	1	1	1	1	1	2	2	1	1	1	1	2	2	1	2	1	1	2
730148	1	1	1	2	1	2	2	2	1	2	1	1	2	2	2	1	1	1
730149	1	1	1	2	1	2	2	2	1	2	1	1	2	2	2	1	1	1
730150	1	1	2	1	1	2	2	1	1	1	1	1	2	1	2	1	1	2
730151	2	1	1	1	1	2	2	2	1	2	1	1	1	2	2	1	1	2
730153	2	1	1	1	1	2	2	1	1	2	2	2	2	2	2	2	1	2
730154	2	1	1	1	1	1	2	2	1	2	1	2	2	1	2	1	1	2
730155	2	1	1	2	1	2	2	1	1	2	1	2	2	2	2	2	1	2
730156	2	1	1	1	1	2	2	2	2	2	1	2	2	2	2	1	2	2
730157	1	1	1	2	1	2	2	1	1	2	1	2	2	2	2	1	1	2
730158	2	1	2	2	1	2	2	2	1	1	1	1	2	2	1	2	2	2
730201	2	1	1	2	1	2	2	1	1	2	1	2	2	2	2	2	1	2
730202	2	1	1	2	1	2	2	2	2	2	1	2	2	2	2	1	1	1
730203	1	1	1	1	1	1	2	1	1	2	1	2	2	2	2	1	1	2
730204	2	1	1	1	1	2	2	2	2	2	2	1	2	1	2	1	1	2
730205	2	1	1	2	1	2	2	2	1	1	2	2	2	2	2	2	1	2
730206	2	1	1	2	1	2	2	2	2	2	1	1	2	2	2	1	1	2
730207	1	1	1	1	1	2	2	1	1	1	1	1	2	2	1	1	1	1
730208	2	1	1	1	1	2	2	1	1	1	1	1	1	2	2	1	1	2
730209	2	1	1	2	1	2	2	1	1	2	2	2	2	2	2	1	1	1
730210	2	1	1	1	1	1	2	1	1	2	1	1	2	2	2	2	1	2
730211	1	1	1	1	1	2	2	1	1	2	2	1	2	2	2	2	1	2
730212	1	1	1	2	1	2	1	2	1	1	2	2	2	2	2	1	1	1
730213	2	1	1	2	1	2	2	2	2	2	2	1	1	2	2	2	2	2
730215	1	1	1	2	1	2	2	1	1	2	1	2	2	1	2	2	1	2
730216	1	1	1	1	1	2	2	1	1	2	1	1	1	2	2	2	1	1
730217	2	1	1	1	1	2	2	2	1	2	1	2	2	2	2	1	1	2
730218	1	1	1	1	1	2	2	2	2	1	1	2	1	2	2	1	1	1
730219	2	1	1	1	1	1	2	1	1	2	1	1	2	2	2	2	1	2
730220	2	1	1	2	1	2	2	1	1	2	1	1	1	2	2	1	1	2
730221	1	1	1	1	1	1	2	1	1	2	1	2	2	2	2	2	1	2
730223	1	1	2	1	1	2	1	1	1	2	1	2	2	1	2	1	1	2
730224	2	1	1	2	1	2	2	1	1	2	1	1	1	2	2	2	1	2
730225	2	1	1	2	1	2	2	1	1	2	1	1	2	2	2	2	2	1
730230	2	1	1	2	1	2	1	2	2	2	2	2	2	2	2	2	1	2
730231	2	1	2	2	1	2	2	1	1	2	1	1	1	1	2	2	1	2
730232	2	1	1	1	1	2	2	1	1	2	2	2	2	2	2	2	2	2
730233	2	1	1	2	1	1	2	2	2	2	1	1	1	2	2	2	2	2
730234	1	1	1	2	1	2	2	1	1	2	2	2	2	1	2	2	1	1
730235	2	1	1	2	1	2	2	2	2	2	2	1	1	2	2	2	2	2
730236	2	1	1	2	1	1	2	2	2	2	1	1	1	2	2	2	2	2
730237	1	1	2	1	1	2	2	1	1	2	1	2	2	2	2	1	1	2
730301	2	1	1	1	1	2	2	2	1	2	2	2	2	2	2	2	2	1
730302	1	1	1	2	1	2	2	1	1	2	1	2	2	2	2	1	1	2
730303	1	1	1	1	1	2	2	2	1	2	1	1	2	2	2	1	1	1
730304	1	1	1	2	1	2	2	2	2	2	2	1	1	2	2	1	1	2
730305	1	1	1	1	1	2	2	2	2	2	1	2	2	1	2	1	1	2
730306	2	1	1	2	1	2	2	2	1	2	2	2	2	2	2	2	2	2
730307	1	1	1	1	1	1	2	2	1	2	1	2	2	1	2	1	1	2
730308	1	1	1	1	1	1	2	2	1	2	1	2	2	1	2	1	1	2
730309	1	1	1	2	1	2	2	1	1	2	1	2	2	2	2	2	1	2
730310	1	1	1	1	1	2	2	2	2	2	1	2	2	1	2	1	1	2
730311	2	1	1	2	1	2	1	2	2	2	2	2	2	2	2	2	2	2
730312	2	1	1	2	1	2	2	1	1	2	1	1	2	2	2	2	1	2
730313	2	1	1	1	1	2	2	1	1	1	2	1	1	1	2	2	1	2
730314	2	1	2	2	1	1	2	1	1	1	1	1	1	1	2	2	1	2
730315	1	1	1	1	1	2	2	1	1	2	1	1	1	2	2	1	1	2
730316	2	1	1	2	1	2	2	2	2	2	2	2	2	2	2	1	2	1
730317	1	1	1	1	1	2	2	1	1	2	1	2	2	1	2	1	1	2
730318	1	1	1	2	1	2	2	2	1	2	1	2	2	2	2	2	1	1
730319	2	1	1	1	1	2	2	2	2	2	2	1	2	1	2	1	2	2
730320	2	1	1	2	1	2	2	2	1	2	1	1	2	2	2	1	2	2
730321	2	1	1	2	1	1	2	2	1	2	1	2	2	1	2	1	2	2
730322	2	1	1	1	1	2	1	2	1	2	2	2	2	2	2	2	1	1
730323	1	1	1	2	1	2	2	1	1	2	1	2	2	1	2	1	1	1
730324	1	1	1	1	1	2	2	2	1	2	1	2	1	2	2	2	1	2
730325	1	1	1	1	1	2	2	2	1	2	1	2	1	2	2	2	1	2
730326	2	1	1	1	1	2	2	2	1	2	2	2	2	1	2	2	2	2
730327	2	1	1	1	1	2	2	2	2	2	2	1	2	2	2	2	1	1
730328	1	1	1	1	1	1	2	2	1	2	2	2	2	2	2	1	1	2
730330	2	1	1	2	1	2	2	2	2	2	1	1	2	2	2	1	1	2
730331	1	1	1	1	1	2	1	1	1	2	1	1	1	1	2	1	1	2
730332	2	1	1	2	1	2	2	1	1	2	1	2	2	2	2	1	1	2
730333	2	1	1	2	1	2	1	2	2	2	2	2	2	2	2	2	2	2
730334	2	1	1	1	1	2	2	2	2	2	2	2	2	2	2	2	2	2
730335	1	1	1	2	1	2	2	2	1	2	1	2	2	1	1	1	1	1
730336	2	1	1	2	1	2	2	2	2	2	2	2	2	2	2	1	1	2
730337	2	1	1	1	1	2	2	2	1	2	1	2	2	2	2	1	1	2
730339	2	1	2	1	1	2	2	2	2	2	1	2	2	2	2	1	1	2
730340	2	1	1	2	1	2	2	2	2	2	2	2	2	2	2	2	1	2
730341	2	1	2	2	1	2	2	1	1	2	1	2	2	2	2	2	1	2
730344	2	1	1	1	1	2	2	1	1	2	2	2	2	2	2	1	1	1
730346	1	1	2	2	1	2	2	1	1	2	1	1	1	2	2	1	1	1
730348	1	1	1	1	1	2	2	1	1	2	1	1	2	1	2	1	1	2
730350	2	1	1	2	1	2	2	1	1	2	1	1	2	1	2	1	1	2
730351	1	1	2	2	1	2	2	1	1	2	1	2	2	2	2	1	1	2
730352	2	1	1	1	1	2	2	2	2	2	1	2	2	2	2	1	1	2
730353	2	1	1	2	1	2	2	2	1	2	1	2	2	2	2	2	1	2
730354	2	1	1	1	1	2	2	1	1	2	1	2	2	2	2	2	1	1
730355	1	1	1	2	1	2	2	1	1	1	1	1	1	2	2	1	1	2
730356	2	1	2	2	1	2	2	1	1	2	1	1	1	2	2	2	1	2
730357	1	1	2	1	1	2	2	2	1	2	1	1	1	1	2	1	1	2
730358	2	1	1	1	1	2	2	2	1	2	1	1	2	1	2	1	1	1
730359	2	1	1	1	1	2	2	2	1	2	1	2	2	2	2	1	1	2
740401	2	1	2	2	1	2	1	2	1	2	1	1	1	2	2	2	2	2
740404	1	1	1	2	1	2	2	1	1	2	1	2	2	2	2	2	1	2
740405	2	1	2	2	1	2	2	2	1	2	2	2	2	2	2	1	1	2
740406	1	1	1	1	1	2	2	1	1	1	1	2	2	2	2	2	1	2
740407	2	1	2	2	1	2	2	2	1	1	2	1	1	2	1	2	1	2
740408	1	1	2	2	2	2	1	2	1	2	1	2	2	1	2	1	1	1
740409	2	1	1	1	1	2	2	2	2	2	1	2	2	2	2	1	1	2
740411	2	1	1	2	1	2	2	1	1	1	1	1	1	2	2	2	1	2
740412	2	1	2	2	1	2	2	2	1	2	2	2	1	1	2	2	1	2
740413	2	1	2	2	1	2	2	1	1	2	1	2	1	2	2	2	2	2
740414	2	1	1	2	1	2	2	2	2	2	2	2	2	2	2	1	1	2
740415	2	1	1	1	1	2	2	2	1	1	1	2	1	2	2	2	1	2
740416	2	1	2	1	2	1	1	2	1	2	2	1	1	2	2	2	1	2
740417	2	1	2	1	1	2	2	2	1	2	1	2	2	2	2	2	1	2
740418	1	1	2	1	1	2	2	1	1	2	1	2	2	2	2	2	1	2
740419	1	1	1	1	1	2	2	1	1	2	1	1	1	1	1	1	1	1
740420	2	1	2	2	1	2	2	1	1	2	1	2	1	1	2	1	1	2
740421	2	1	1	2	1	2	2	1	1	1	1	1	1	2	2	2	1	2
740422	1	1	2	2	1	2	2	1	1	2	1	2	2	1	2	2	1	2
740423	1	1	2	2	1	2	2	1	1	2	1	2	2	1	2	2	1	2
740424	2	1	1	1	1	2	2	2	1	2	1	2	2	2	2	1	1	2
740425	1	1	1	1	1	2	1	1	1	2	1	1	1	2	2	1	1	1
740426	2	1	1	2	1	2	2	1	1	1	1	2	2	1	2	2	1	1
740427	1	1	2	2	1	1	2	2	1	2	1	1	2	1	2	2	1	2
740428	1	1	1	2	1	2	2	1	1	2	1	2	2	2	2	2	1	2
740429	1	1	1	1	1	2	1	1	1	2	1	1	1	2	2	1	1	1
740430	2	1	2	1	1	2	1	2	1	2	1	1	2	1	2	2	1	2
740431	2	1	2	1	1	2	2	2	2	2	1	2	1	2	2	1	1	1
740433	1	1	2	1	1	2	1	2	1	2	1	1	1	1	2	2	1	1
740434	1	1	1	1	1	2	2	1	1	2	1	2	2	2	2	2	1	1
740435	2	1	1	2	1	2	2	2	2	2	1	2	2	2	2	2	1	2
740437	1	1	2	1	1	2	2	1	1	2	1	1	1	1	2	2	1	2
740438	2	1	1	1	1	2	2	1	1	2	1	1	1	1	2	1	1	2
740439	2	1	1	2	1	2	2	1	1	2	1	2	2	1	2	2	2	2
740441	2	1	2	2	1	2	2	1	1	2	1	2	2	1	2	1	1	2
740442	1	1	2	1	1	2	2	1	1	1	1	1	1	2	2	1	1	1
740443	2	1	1	2	2	2	1	1	2	2	1	1	2	2	2	1	1	2
740444	1	1	2	1	1	2	2	2	1	2	1	1	1	1	2	2	1	2
740445	1	1	2	1	2	2	1	2	1	1	1	2	1	2	2	1	1	2
740446	2	1	2	1	1	2	2	2	2	2	1	1	1	2	2	1	1	2
740447	2	1	2	2	1	2	2	2	2	2	1	2	2	1	2	2	2	2
740448	2	1	2	1	1	2	2	2	1	2	2	2	2	2	2	2	1	2
740449	1	1	1	1	1	2	2	1	1	2	1	2	2	2	2	2	1	1
740450	2	1	1	1	1	2	2	2	1	2	1	1	1	2	2	1	1	2
740451	2	1	2	1	1	2	2	2	1	2	2	2	2	2	2	2	1	2
740452	1	1	1	1	1	2	2	1	1	2	1	2	2	2	2	2	1	2
740453	1	1	2	1	1	2	2	1	1	2	1	1	1	1	2	1	1	1
740454	1	1	2	1	1	2	2	1	1	2	1	1	1	1	2	2	1	2
740455	1	1	1	1	1	2	2	1	1	2	1	2	2	2	2	2	1	1
740456	1	1	1	1	1	2	2	1	1	2	1	2	2	2	2	2	1	1
740457	1	1	1	1	1	2	2	1	1	2	1	2	2	2	2	2	1	1
740458	1	1	1	1	1	2	2	1	1	2	1	2	2	2	2	2	1	1
740459	1	1	1	1	1	2	2	1	1	2	1	2	2	2	2	2	1	1
740501	1	1	2	1	1	2	2	1	1	1	2	2	2	1	2	1	2	2
740502	2	1	1	1	1	2	2	1	1	2	1	2	2	2	2	2	1	2
740503	2	1	1	2	1	2	2	1	1	2	1	1	1	1	2	1	1	1
740504	1	1	1	1	1	2	2	1	1	2	1	2	2	2	2	2	1	2
740505	1	1	1	1	1	2	2	2	1	2	1	2	1	2	2	2	1	2
740506	1	1	1	1	1	2	2	2	1	2	1	2	1	2	2	2	1	2
740507	1	1	1	1	1	2	2	2	1	2	1	1	1	1	2	1	1	2
740508	2	1	1	1	1	2	2	2	2	2	2	2	2	2	2	2	2	2
740510	2	1	2	1	1	2	2	2	1	2	1	1	2	1	1	2	1	2
740511	2	1	1	1	1	2	2	1	1	2	1	2	1	1	2	2	1	2
740513	2	1	1	2	1	2	2	1	1	2	2	2	2	2	2	1	1	2
740514	2	1	1	2	1	1	2	2	2	2	2	2	2	2	2	2	1	2
740515	1	1	2	1	1	2	2	2	2	1	1	1	1	1	2	1	1	2
740516	2	1	1	2	1	2	2	2	2	1	1	2	2	2	2	2	1	2
740517	2	1	2	2	1	2	2	1	1	1	1	2	2	2	2	2	1	1
740518	1	1	2	1	1	2	2	2	1	2	1	1	1	1	2	2	1	2
740519	1	1	1	1	1	1	2	1	1	1	2	1	1	1	2	2	1	1
740520	2	1	1	1	1	2	2	2	1	2	2	2	2	2	2	2	2	2
740521	2	1	2	1	1	1	2	2	2	2	2	2	1	2	2	1	1	1
740522	2	1	2	1	1	2	2	2	1	1	2	2	1	2	2	2	1	2
740524	2	1	2	1	2	2	1	1	1	2	1	1	1	1	2	2	1	2
740525	2	1	1	1	1	2	2	2	1	2	1	1	1	2	2	2	1	2
740526	1	1	1	1	1	2	2	2	1	2	1	1	1	1	2	2	1	2
740527	1	1	2	1	1	2	2	1	1	2	1	2	2	1	2	1	1	2
740529	2	1	1	2	1	1	2	1	1	2	1	2	2	1	2	2	2	2
740530	1	1	2	1	1	2	2	1	1	2	1	1	1	1	2	2	2	2
740531	2	1	2	1	1	2	2	1	1	1	1	1	2	2	2	2	1	2
740532	2	1	2	1	1	2	2	1	1	1	1	2	1	2	2	2	1	2
740533	1	1	1	1	1	1	1	1	1	2	1	1	2	1	2	2	1	2
740534	2	1	2	2	1	2	2	2	1	2	1	2	2	2	2	2	1	2
740535	2	1	1	1	1	2	2	2	1	2	2	2	2	2	2	1	1	2
740536	2	1	2	1	1	2	2	2	1	2	1	1	1	2	2	2	1	2
740537	2	1	1	1	1	2	2	1	1	2	1	2	1	1	2	2	1	2
740538	2	1	2	2	1	2	2	2	1	2	1	2	2	2	2	2	1	2
740539	1	1	1	1	1	2	2	2	1	2	1	1	1	1	2	1	1	2
740540	1	1	1	1	1	1	1	1	1	2	1	1	2	1	2	2	1	2
740541	2	1	2	1	1	2	2	2	1	1	2	2	1	2	2	2	1	2
740542	2	1	2	1	1	2	2	2	1	2	1	1	2	1	1	2	1	2
740543	1	1	2	1	1	2	2	1	1	1	2	2	2	1	2	1	2	2
740544	1	1	2	1	1	2	2	1	1	1	2	2	2	1	2	1	2	2
740545	2	1	2	2	1	2	2	2	2	2	1	2	2	2	2	2	1	2
740546	2	1	2	2	1	2	1	2	2	2	1	2	2	2	2	2	2	2
740547	2	1	1	1	1	2	2	1	1	2	2	1	2	2	2	1	1	2
740548	2	1	2	1	1	2	2	2	1	2	2	2	2	2	2	1	1	2
740549	2	1	1	1	1	1	2	2	1	2	1	2	1	2	2	2	1	2
740550	2	1	2	2	1	1	2	1	1	2	1	2	2	1	2	2	1	2
740552	2	1	2	2	1	2	2	1	1	1	1	2	1	1	2	2	1	2
740553	2	1	1	1	1	2	2	1	1	2	2	1	2	2	2	1	1	2
740554	2	1	2	1	1	2	2	2	1	2	2	2	2	2	2	1	1	2
740555	2	1	2	2	1	2	1	2	2	2	1	2	2	2	2	2	2	2
740556	1	1	1	1	1	1	1	1	1	2	1	1	2	1	2	2	1	2
740601	2	1	1	2	1	2	2	2	2	2	1	2	2	2	1	2	1	2
740602	1	1	1	1	1	2	2	1	1	2	1	2	2	2	2	2	1	2
740603	2	1	2	2	1	2	2	2	1	2	1	2	2	2	2	2	2	2
740605	2	1	1	1	1	2	2	2	2	2	1	2	2	2	2	2	1	1
740606	2	1	2	1	1	2	2	2	2	2	2	2	2	1	2	1	1	1
740607	2	1	2	2	1	2	2	2	1	2	1	2	2	2	2	2	2	2
740608	2	1	2	2	1	2	2	2	1	2	1	2	2	2	2	2	2	2
740609	1	1	2	2	1	2	2	2	2	2	2	2	2	2	2	2	2	2
740610	2	1	2	1	1	2	2	2	2	2	2	2	2	1	2	1	1	1
740611	2	1	1	1	1	2	2	1	1	2	1	2	2	2	2	2	1	2
740612	1	1	1	1	1	2	2	1	1	2	1	2	2	2	2	2	1	2
740613	2	1	1	1	1	2	2	2	1	2	1	2	2	1	2	2	1	2
740614	2	1	2	1	1	2	2	1	1	2	1	2	2	1	2	1	1	2
740615	2	1	2	2	1	2	1	1	2	2	1	2	2	2	2	2	1	2
740616	2	1	2	2	2	2	1	1	1	2	1	2	2	2	2	1	1	2
740617	2	1	2	1	1	2	2	2	2	2	2	2	2	2	2	1	1	2
740701	2	1	1	1	1	2	2	1	1	2	1	2	2	2	2	2	1	2
740702	2	1	2	1	1	2	2	2	1	2	1	2	2	2	2	1	1	2
740703	2	1	2	1	1	1	2	1	1	2	1	2	2	2	2	2	1	2
740705	2	1	1	1	1	2	2	2	2	2	1	2	2	2	2	1	1	2
740706	1	1	1	1	1	2	2	1	1	2	1	2	2	2	2	2	1	2
740707	2	1	1	2	1	2	2	1	1	2	1	2	2	2	2	2	2	2
740708	2	1	1	1	1	2	2	1	1	2	1	1	2	2	2	2	1	2
740712	1	1	1	1	1	2	2	2	2	2	1	2	2	1	2	2	1	2
740713	2	1	1	2	1	2	2	2	2	2	2	2	2	2	2	2	2	2
740714	1	1	1	1	1	2	2	1	1	1	1	2	2	2	2	2	1	2
740715	2	1	2	1	1	2	2	1	1	2	1	2	2	1	2	2	1	2
740716	1	1	2	2	1	2	2	1	1	2	1	1	1	1	2	2	1	2
740717	1	1	2	1	1	2	2	1	1	2	1	2	2	2	2	2	1	2
740718	2	1	2	2	1	2	2	2	2	1	1	2	1	2	1	2	2	2
740719	1	1	2	1	1	2	2	2	2	2	1	1	2	2	2	1	1	2
740721	2	1	1	1	1	2	2	2	2	2	1	2	2	2	2	1	1	2
740723	2	1	2	2	1	2	2	2	1	2	1	2	2	2	2	2	2	2
740724	1	1	2	1	1	2	2	2	1	2	1	2	2	1	2	1	1	1
740725	2	1	2	2	1	2	2	2	2	2	1	2	2	2	2	2	2	2
740726	1	1	1	1	1	2	2	1	1	2	1	2	2	2	2	2	1	2
740727	2	1	2	2	1	2	2	2	2	2	2	2	2	2	2	1	2	2
740728	2	1	1	1	1	2	2	2	2	2	1	2	2	2	2	2	1	2
740729	2	1	1	1	1	2	2	2	2	2	1	1	2	2	2	2	1	2
740730	2	1	2	2	1	2	2	2	2	2	2	2	2	2	2	2	1	2
740732	1	1	1	2	1	2	2	2	1	2	1	2	2	1	2	1	1	2
740733	1	1	2	1	1	2	2	2	2	2	1	2	2	2	2	2	1	2
740734	1	1	2	1	1	1	2	1	1	1	1	1	2	1	2	2	1	2
740735	2	1	2	2	1	2	2	2	1	2	1	2	2	1	2	1	2	2
740736	1	1	1	2	1	2	2	2	1	2	1	1	2	1	2	1	1	2
740737	2	1	2	2	1	2	2	2	2	2	1	2	2	2	2	2	2	2
740738	2	1	1	2	1	2	2	2	2	2	1	2	2	2	2	2	1	2
740739	1	1	2	1	1	2	2	2	1	2	1	2	2	2	2	1	1	1
740740	2	1	1	1	1	2	1	2	2	1	1	2	2	2	2	1	1	2
740741	2	1	2	1	1	2	2	1	1	2	1	2	2	2	2	2	1	2
740742	2	1	2	2	1	2	2	1	1	2	2	2	2	1	2	2	2	2
740743	2	1	1	2	1	2	2	1	1	2	1	2	2	2	2	2	1	2
740744	2	1	1	2	1	2	2	2	1	1	1	1	2	2	2	1	1	2
740745	2	1	1	1	1	2	2	2	2	2	1	2	2	2	2	1	1	2
740746	2	1	2	1	2	2	1	1	1	1	2	1	1	1	2	2	2	2
740747	1	1	1	1	1	1	2	1	1	2	1	1	2	1	2	1	1	2
740748	1	1	1	1	1	2	2	2	2	2	1	1	2	1	2	1	1	1
740749	2	1	1	1	1	2	1	2	2	1	1	2	2	2	2	1	1	2
740752	2	1	2	1	1	2	2	1	1	2	1	2	2	1	2	2	1	2
740753	2	1	2	1	1	2	2	2	1	2	1	2	2	2	2	1	1	2
740754	2	1	2	1	1	2	2	2	1	2	1	2	2	2	2	1	1	2
740755	2	1	2	2	1	2	2	2	1	2	2	2	2	2	2	2	2	2
740756	1	1	1	1	1	2	2	2	1	2	1	1	1	1	1	2	1	1
740758	2	1	1	2	1	2	2	2	2	2	2	2	2	2	2	2	2	2
740759	1	1	2	1	1	2	2	1	1	2	1	2	2	2	2	2	1	2
750101	1	2	2	1	1	2	2	2	2	2	1	1	1	2	2	1	1	2
750102	2	2	2	1	1	2	2	2	1	2	2	1	1	2	2	1	1	2
750103	2	2	2	2	1	2	1	1	1	1	1	2	1	1	2	2	2	2
750104	1	2	2	1	2	2	1	1	1	2	1	1	2	2	2	1	1	2
750105	1	2	2	1	1	2	2	2	1	1	2	1	1	2	2	1	1	2
750106	2	2	2	2	1	2	2	2	1	2	1	2	1	2	2	1	1	2
750107	2	2	1	2	1	2	2	2	2	2	2	2	2	2	2	2	2	2
750108	1	2	2	1	1	2	1	1	1	1	1	1	1	2	2	2	1	2
750109	1	2	1	2	1	2	2	1	1	2	1	2	2	2	2	2	1	1
750110	1	2	2	2	1	2	2	2	2	2	1	1	1	2	2	1	1	2
750111	1	2	2	1	1	2	2	1	1	2	1	1	2	1	2	1	1	2
750112	2	2	2	2	1	2	2	2	2	2	2	2	2	2	2	2	1	2
750113	2	2	1	1	1	2	2	2	2	2	2	2	2	1	2	2	1	2
750114	2	2	1	1	1	2	2	2	2	2	1	2	2	1	2	2	1	2
750115	1	2	2	1	1	1	2	1	1	2	1	2	2	2	2	2	1	1
750117	2	2	1	2	1	2	2	1	1	1	1	2	2	1	2	2	1	2
750118	1	2	1	1	1	2	2	2	1	2	1	2	2	2	2	2	1	2
750119	2	2	2	1	1	2	2	1	1	1	1	1	1	2	2	1	1	1
750120	2	2	2	1	1	2	2	1	1	2	2	2	2	2	2	2	2	2
750122	2	2	1	1	1	2	2	2	1	1	1	1	2	1	2	2	2	2
750123	1	2	2	1	1	2	2	2	2	1	1	2	2	2	2	2	1	2
750125	2	2	2	1	1	2	2	2	1	2	1	2	1	2	2	1	1	2
750126	2	2	1	2	1	1	2	1	1	1	1	2	2	1	2	2	1	2
750127	2	2	1	1	1	2	2	2	2	2	2	2	1	2	2	2	1	2
750128	2	2	2	1	1	1	2	2	2	2	2	1	1	2	2	1	1	2
750129	2	2	2	1	1	1	2	1	1	1	1	2	1	2	2	2	2	2
750131	2	2	2	2	1	2	2	1	1	1	2	1	1	2	1	1	1	2
750132	1	2	2	1	2	2	1	2	1	2	1	1	1	2	2	1	1	2
750133	1	2	2	2	1	2	2	1	1	2	2	2	2	1	2	1	1	2
750134	2	2	2	2	1	2	2	2	2	2	2	2	2	1	2	1	1	2
750135	2	2	2	2	2	2	2	2	2	1	2	1	1	2	2	1	1	2
750136	2	2	2	2	1	1	2	1	2	2	2	1	1	1	2	1	1	1
750137	2	2	1	1	1	2	2	1	1	2	2	1	1	2	2	2	1	2
750138	2	2	2	1	1	2	2	1	1	2	1	2	2	2	2	2	1	2
750139	1	2	2	1	1	2	2	2	1	2	1	2	2	2	2	1	1	2
750140	2	2	1	1	1	2	2	1	1	2	1	2	2	2	2	2	1	1
750141	1	2	2	2	1	1	2	1	1	2	2	1	1	1	2	1	1	1
750142	2	2	2	2	1	2	2	2	2	2	2	2	2	1	2	1	1	2
750143	2	2	1	2	1	2	2	1	1	1	1	2	2	2	2	2	1	2
750144	2	2	1	1	1	2	2	1	1	2	2	1	1	2	2	2	1	2
750145	2	2	2	1	1	2	2	2	1	2	1	2	2	2	2	1	1	2
750146	2	2	1	1	1	2	2	1	1	2	1	2	2	2	2	2	1	1
750147	2	2	1	1	1	2	2	2	2	1	1	2	1	2	2	1	1	2
750148	2	2	2	2	1	2	2	2	2	2	1	2	2	2	2	1	1	2
750150	2	2	1	1	1	2	2	2	2	1	1	2	1	2	2	1	1	2
750151	1	2	2	1	1	2	2	1	1	2	1	1	2	1	2	1	1	2
750152	2	2	1	1	1	2	2	2	1	2	2	2	2	2	2	2	1	2
750153	2	2	2	1	1	2	2	2	2	2	1	1	1	2	2	2	1	2
750154	2	2	2	1	1	2	2	1	1	1	1	2	1	2	2	1	1	2
750155	2	2	2	2	1	2	2	2	1	2	1	1	1	2	2	2	1	2
750156	2	2	2	2	1	2	2	1	1	2	1	2	2	2	2	2	2	2
750157	2	2	2	2	1	2	2	1	1	1	2	2	1	2	2	2	1	2
750158	2	2	2	2	1	2	2	1	1	2	1	2	2	2	2	2	2	2
750159	1	2	2	2	1	2	2	2	2	2	1	2	2	1	2	1	1	2
750160	2	2	2	1	1	2	2	1	1	2	1	2	2	1	2	2	2	2
750161	2	2	1	2	1	2	2	2	1	1	2	2	2	2	2	2	2	2
750163	1	2	2	2	1	2	2	2	1	2	1	1	1	2	2	2	1	2
750164	2	2	1	2	1	2	2	1	1	1	2	2	1	1	2	2	2	2
750165	1	2	2	2	1	2	2	2	2	2	1	2	2	1	2	1	1	2
750166	2	2	2	2	1	2	2	1	1	2	1	2	2	2	2	2	2	2
750167	2	2	1	1	1	2	2	1	1	2	2	1	1	2	2	2	1	2
750168	2	2	1	1	1	2	2	1	1	2	2	1	1	2	2	2	1	2
750169	2	2	1	1	1	2	2	1	1	2	2	1	1	2	2	2	1	2
750201	2	2	2	2	1	2	2	1	1	2	1	2	2	2	2	1	1	1
750202	1	2	2	2	1	1	2	2	1	2	1	1	1	1	1	2	1	2
750203	2	2	2	2	1	2	2	2	2	2	2	2	2	2	2	2	1	2
750204	1	2	1	1	1	2	2	2	2	2	1	2	2	2	2	1	1	2
750205	2	2	2	2	1	2	2	1	1	2	2	2	2	2	2	2	1	2
750206	1	2	2	2	1	1	1	1	1	2	1	1	2	1	2	2	1	2
750207	1	2	2	1	1	2	2	2	2	2	1	2	2	1	2	1	1	2
750209	1	2	2	1	1	2	1	1	1	1	1	1	1	1	2	1	1	1
750210	2	2	2	1	1	2	2	1	1	1	1	1	1	2	2	2	1	2
750211	1	2	1	1	1	2	2	2	2	2	1	2	2	2	2	1	1	2
750212	2	2	2	1	1	2	2	2	1	2	1	2	1	2	2	2	1	2
750213	1	2	2	1	1	2	1	1	1	2	2	1	1	2	2	2	1	1
750214	2	2	2	2	1	2	2	2	2	2	2	2	2	2	2	2	1	2
750215	2	2	2	1	1	2	2	1	1	1	1	2	1	1	2	1	1	2
750216	1	2	2	1	1	2	2	2	1	2	1	2	1	2	2	1	1	1
750217	1	2	1	1	1	2	2	2	2	2	1	2	2	1	2	2	1	1
750218	2	2	1	2	1	2	2	1	1	2	1	2	2	1	2	2	1	2
750219	2	2	1	2	1	2	2	1	1	1	1	2	2	1	2	2	1	2
750220	2	2	1	1	1	2	2	2	2	2	1	2	2	2	2	1	1	2
750221	2	2	2	2	1	2	2	2	2	2	2	2	2	2	2	2	2	2
750222	2	2	2	1	1	2	2	2	1	2	1	1	1	2	2	1	1	2
750223	2	2	1	2	1	2	2	1	1	1	1	2	1	2	1	2	1	2
750224	2	2	1	2	1	2	2	1	1	2	2	2	2	2	2	2	2	2
750225	1	2	2	1	1	2	2	1	1	2	1	2	2	2	2	1	1	2
750226	1	2	2	1	1	1	2	1	2	1	2	1	1	2	2	1	1	2
750227	2	2	2	2	1	2	2	1	1	2	1	2	2	2	2	1	1	1
750228	2	2	2	2	1	2	2	2	1	2	1	2	2	2	2	1	2	2
750229	1	2	2	1	1	1	2	1	1	2	1	1	1	1	2	1	1	2
750230	2	2	1	2	1	2	2	2	2	2	2	2	2	2	2	2	2	2
750231	1	2	2	2	1	2	2	2	1	2	1	2	1	1	2	1	1	2
750232	2	2	1	2	1	2	2	1	1	2	1	2	2	1	2	2	1	2
750233	2	2	1	2	1	2	2	1	1	2	2	2	2	2	2	2	2	2
750234	2	2	2	1	1	2	2	2	2	2	2	2	2	2	2	1	1	2
750235	2	2	1	2	1	2	2	1	1	2	1	2	2	1	2	2	1	2
750236	1	2	1	1	1	2	2	2	1	2	1	2	2	2	2	1	1	2
750237	1	2	2	1	1	2	2	2	1	2	1	1	2	1	2	1	1	2
750238	1	2	2	1	1	2	2	2	1	2	1	1	1	1	2	1	1	2
750239	2	2	2	1	1	2	2	2	2	2	2	2	1	1	2	2	1	2
750240	1	2	1	2	1	2	1	2	1	1	2	2	1	2	1	1	1	1
750242	2	2	1	2	1	2	2	2	1	2	1	2	2	2	2	1	1	1
750243	2	2	2	1	1	2	2	2	1	2	1	2	2	2	2	1	1	2
750244	1	2	1	1	1	2	2	2	1	2	1	2	2	2	2	1	1	2
750245	1	2	1	1	1	2	2	2	2	2	1	2	2	1	2	2	1	1
750246	1	2	2	2	1	1	2	1	1	1	1	2	1	2	2	2	1	1
750247	1	2	1	1	1	2	2	2	1	2	1	1	1	2	2	2	1	2
750248	2	2	2	1	1	2	2	2	1	2	1	1	1	1	2	1	1	2
750302	2	2	1	1	1	2	2	2	1	2	1	2	2	1	2	1	1	2
750303	2	2	1	1	1	2	2	2	2	2	1	1	1	2	2	1	1	1
750305	1	2	2	1	1	2	2	2	1	2	1	2	1	1	1	1	1	2
750306	1	2	1	2	1	2	2	1	1	2	1	2	2	1	2	1	1	2
750307	1	2	1	1	1	2	2	2	1	2	2	2	2	1	2	1	1	2
750308	1	2	1	1	1	2	2	1	1	2	1	2	2	2	1	2	1	1
750309	1	2	2	1	1	2	2	1	1	2	1	2	2	2	2	2	1	2
750311	2	2	2	1	1	2	2	2	1	2	1	1	1	2	2	1	1	2
750312	2	2	2	2	1	2	2	2	2	2	2	1	1	2	2	2	2	2
750313	2	2	2	1	1	1	2	1	1	2	1	1	1	1	2	2	1	2
750314	1	2	2	1	1	2	2	2	1	1	1	1	1	2	2	1	1	1
750315	2	2	1	2	1	2	2	2	2	2	2	2	2	2	2	2	1	2
750316	1	2	1	1	1	2	2	2	1	2	1	2	2	2	2	1	1	2
750317	1	2	1	2	1	2	2	2	1	1	1	2	1	1	2	1	1	2
750318	2	2	2	2	1	2	2	2	2	2	2	1	1	2	2	2	2	2
750319	1	2	1	2	1	2	2	2	2	2	1	2	1	2	2	1	1	2
750320	2	2	2	2	1	2	2	1	1	1	1	1	1	1	2	2	2	2
750321	2	2	2	1	1	2	2	2	2	2	2	2	2	2	2	2	2	1
750322	2	2	2	1	1	2	1	2	2	2	2	2	2	2	2	2	1	2
750323	2	2	2	1	1	2	2	2	2	1	1	2	1	2	2	1	1	2
750324	2	2	1	2	1	2	2	2	2	1	1	1	1	2	2	2	1	2
750325	2	2	2	2	1	2	2	1	1	2	2	2	2	2	2	2	1	2
750326	1	2	1	2	1	2	1	1	1	1	1	1	2	1	2	1	1	2
750327	2	2	2	2	1	2	2	1	1	1	1	2	2	2	2	2	2	2
750329	1	2	2	1	1	2	2	2	1	1	1	2	2	2	2	1	1	2
750330	2	2	2	1	1	1	2	2	1	2	1	2	2	1	2	2	2	2
750331	2	2	2	2	1	2	2	2	2	2	1	1	1	2	2	1	1	1
750332	2	2	2	2	1	2	2	1	1	2	1	2	2	2	2	2	1	1
750333	2	2	2	1	1	2	2	1	1	2	1	1	1	2	1	1	1	1
750334	1	2	2	1	1	2	2	2	2	2	2	1	1	2	2	2	1	2
750335	2	2	2	1	1	1	1	1	1	2	2	2	2	1	2	1	2	2
750336	1	2	1	2	1	1	2	1	1	2	1	2	2	1	2	1	1	2
750337	2	2	1	1	1	2	2	2	2	2	1	2	2	2	2	2	1	2
750338	2	2	1	1	1	2	2	1	1	1	1	1	1	2	2	2	2	2
750339	1	2	1	1	1	2	2	2	2	2	2	2	2	2	1	1	1	2
750340	2	2	2	2	1	2	2	1	1	2	1	2	2	1	2	1	1	1
750341	2	2	2	1	1	2	2	2	2	2	1	1	1	1	2	2	1	2
750342	2	2	2	2	1	2	2	2	2	2	2	2	2	2	2	2	2	2
750343	1	2	1	2	1	2	2	1	1	2	1	2	2	1	2	1	1	2
750344	1	2	1	2	1	2	2	1	1	2	2	2	2	2	2	2	1	2
750345	1	2	1	1	1	2	2	2	1	2	1	1	1	2	2	2	1	1
750347	1	2	2	1	1	2	2	2	1	1	1	2	2	2	2	1	1	2
750348	2	2	2	2	1	2	2	1	1	1	1	2	2	2	2	2	2	2
760401	1	2	2	1	1	2	2	2	1	1	1	2	2	2	2	2	1	2
760402	1	2	2	1	1	2	2	2	2	2	2	2	2	2	2	1	1	2
760403	1	2	2	1	1	2	2	2	1	2	2	2	2	1	2	1	1	1
760405	2	2	2	2	1	2	2	2	2	2	2	2	2	2	2	2	1	2
760406	2	2	2	1	1	1	1	1	1	2	1	2	2	1	2	1	1	2
760407	2	2	2	1	1	1	1	1	1	2	1	2	2	1	2	1	1	2
760408	2	2	2	2	1	1	2	1	1	2	2	2	2	2	2	1	2	2
760409	1	2	2	1	1	2	2	2	1	1	1	2	2	2	2	1	1	2
760410	1	2	2	1	1	1	2	2	1	2	2	2	2	2	2	1	1	2
760411	2	2	2	1	1	2	2	1	1	2	1	2	2	1	2	1	1	1
760412	2	2	2	1	1	2	2	2	1	2	2	2	2	2	2	2	2	2
760413	2	2	2	2	1	2	2	1	1	2	2	1	1	2	2	1	1	2
760414	2	2	2	1	1	2	1	2	1	2	1	2	2	2	2	2	1	2
760415	1	2	2	1	1	2	2	2	1	2	1	2	2	2	2	2	1	2
760416	2	2	2	1	1	2	2	2	2	2	2	2	1	2	2	2	2	2
760417	2	2	2	1	1	2	2	2	1	2	1	2	2	2	2	2	1	2
760418	1	2	2	1	1	2	2	1	1	1	1	1	1	2	2	1	1	1
760419	1	2	2	1	1	2	2	1	1	1	1	1	1	2	2	1	1	1
760420	2	2	2	1	1	2	2	1	1	2	1	1	1	2	2	2	1	1
760421	1	2	2	1	1	2	2	1	1	2	1	2	2	2	2	2	1	1
760422	1	2	1	1	1	2	2	1	1	2	1	2	2	2	2	2	1	1
760423	1	2	2	2	1	2	2	1	1	1	1	2	2	2	2	2	1	2
760424	2	2	2	1	1	2	2	1	1	2	1	2	2	1	2	1	1	2
760425	2	2	2	2	1	2	2	1	1	2	1	2	2	1	2	2	1	2
760428	2	2	2	1	1	2	2	1	1	2	1	1	1	2	2	2	1	2
760429	2	2	2	1	1	2	2	2	1	2	1	2	2	2	2	2	1	2
760430	2	2	2	2	1	2	2	1	1	2	1	2	2	1	2	2	1	2
760431	2	2	2	2	1	2	2	2	2	2	2	2	2	2	2	1	1	2
760432	1	2	2	1	1	2	2	1	1	1	1	2	2	2	2	2	1	2
760433	2	2	2	1	1	2	2	2	2	2	1	2	1	2	2	1	1	2
760434	2	2	2	2	1	2	2	2	2	2	2	2	2	2	2	2	1	2
760435	2	2	2	2	1	2	2	2	2	2	2	2	2	2	2	2	1	2
760436	1	2	2	1	1	2	2	2	1	2	1	2	2	1	2	1	1	2
760437	2	2	2	1	1	2	2	1	1	1	1	2	2	2	2	2	1	2
760438	1	2	1	2	1	2	2	2	1	2	2	2	2	2	2	2	1	2
760439	2	2	2	1	1	1	1	1	1	2	1	2	2	2	2	2	2	2
760440	2	2	2	1	1	2	1	1	1	2	1	2	2	2	2	1	1	1
760441	1	2	2	1	1	2	2	2	1	2	1	2	2	2	2	1	1	2
760442	2	2	2	2	1	2	2	2	1	2	1	2	2	1	2	1	1	1
760443	2	2	2	1	1	2	2	1	1	1	1	2	1	1	2	1	2	2
760444	1	2	2	1	1	2	2	1	1	1	1	2	2	1	2	1	1	1
760445	1	2	2	1	1	2	1	1	1	1	1	2	1	2	2	1	1	1
760446	2	2	2	2	1	2	1	1	2	2	1	2	1	2	2	1	1	2
760447	1	2	2	2	1	2	2	2	1	2	2	1	1	1	2	1	1	2
760448	2	2	2	1	1	2	2	2	2	1	1	2	1	2	2	2	1	2
760449	2	2	2	1	1	2	2	2	1	2	2	2	2	1	2	2	1	2
760450	1	2	2	2	1	2	2	1	1	1	2	2	1	1	2	2	1	2
760451	1	2	2	1	1	2	2	2	1	2	1	2	2	2	2	2	1	2
760452	1	2	2	2	1	2	2	1	1	2	1	2	2	1	2	2	1	2
760453	2	2	2	1	1	2	2	2	1	2	1	1	2	2	2	1	1	2
760454	2	2	2	2	1	2	2	1	1	2	2	2	2	2	2	2	2	2
760455	2	2	2	2	1	2	1	2	2	2	2	2	2	2	2	2	2	2
760456	2	2	2	1	1	2	2	2	2	1	2	1	1	2	2	2	1	1
760457	2	2	2	1	1	2	2	2	2	2	1	2	1	2	2	1	1	2
760458	2	2	2	1	2	2	1	2	1	2	2	2	2	2	2	2	1	1
760459	2	2	2	1	1	2	2	2	2	1	2	2	1	2	2	2	1	2
760461	2	2	2	1	1	2	2	2	2	1	2	1	1	2	2	2	1	1
760462	2	2	2	2	1	2	2	2	1	2	1	1	1	2	2	1	1	1
760463	2	2	2	1	1	1	1	1	1	2	1	2	2	2	2	2	2	2
760464	1	2	2	1	2	2	1	2	1	2	1	2	2	2	2	2	1	1
760465	2	2	2	1	1	1	1	1	1	2	1	2	2	2	2	2	2	2
760466	2	2	2	2	1	2	1	1	2	2	1	2	1	2	2	1	1	2
760501	2	2	2	1	1	2	2	1	1	2	1	2	2	1	2	1	1	2
760502	2	2	2	1	1	2	2	2	2	1	1	2	2	2	2	2	1	1
760503	2	2	2	1	1	2	1	1	1	2	2	2	2	2	2	2	1	2
760504	1	2	2	2	1	2	2	1	1	2	1	2	1	2	2	1	1	2
760505	2	2	2	1	1	2	2	2	1	2	1	1	1	2	2	1	1	2
760506	2	2	2	1	1	2	2	1	1	1	2	2	2	2	2	2	2	2
760507	2	2	2	1	1	2	2	2	1	2	2	2	2	2	2	2	1	2
760508	1	2	2	1	1	2	1	1	2	2	1	1	2	1	1	1	1	2
760509	2	2	2	1	1	2	2	2	2	2	1	2	2	2	2	2	1	2
760510	2	2	2	1	1	2	2	2	1	2	1	2	2	2	2	2	1	2
760511	2	2	2	1	1	2	2	2	2	2	2	1	1	1	2	1	2	1
760512	2	2	2	2	1	1	2	1	1	2	1	2	2	2	2	2	2	2
760513	2	2	2	1	1	2	2	2	2	2	2	2	2	2	2	2	1	2
760514	1	2	2	1	1	2	2	1	1	2	1	2	2	2	2	1	1	2
760515	1	2	2	1	1	2	2	2	1	2	1	2	2	2	2	2	1	2
760516	2	2	2	1	1	2	2	2	1	2	2	2	2	2	2	2	1	2
760517	2	2	2	2	1	2	2	2	2	2	1	2	2	2	2	1	1	1
760518	2	2	2	2	1	2	2	2	2	2	1	2	2	2	2	1	1	1
760519	2	2	2	1	1	2	2	2	1	2	1	1	1	2	2	1	1	2
760520	2	2	1	1	1	2	2	1	1	1	2	2	2	2	2	2	1	2
760521	2	2	2	1	1	2	2	2	1	2	2	2	2	2	2	1	1	2
760522	2	2	2	1	1	2	2	1	1	1	1	2	2	2	2	2	2	2
760523	2	2	2	2	1	2	1	1	1	2	1	1	2	1	2	2	1	2
760524	1	2	2	1	1	2	2	2	1	2	1	2	2	1	2	2	1	1
760525	1	2	2	2	1	2	1	1	1	1	1	1	1	2	2	1	1	1
760527	1	2	2	1	1	2	2	2	1	2	1	2	2	1	2	1	1	1
760528	2	2	2	1	1	2	2	1	1	2	1	2	2	1	2	2	1	2
760529	2	2	2	1	1	2	1	1	1	2	2	2	2	1	2	1	1	1
760530	2	2	2	1	1	2	2	1	1	1	2	2	2	2	2	1	1	2
760531	2	2	2	1	1	2	2	2	1	2	2	2	2	2	2	2	1	2
760532	2	2	2	1	1	2	2	2	1	2	1	1	1	1	2	1	1	1
760533	2	2	2	1	1	2	2	1	1	2	1	2	2	2	2	1	1	2
760534	2	2	2	2	1	1	2	1	1	2	1	2	2	1	2	1	1	2
760535	1	2	2	1	1	2	2	2	1	2	1	2	2	2	2	1	1	2
760536	2	2	2	1	1	2	2	1	2	1	2	1	1	2	2	2	1	1
760537	2	2	2	1	1	2	2	1	1	2	1	2	2	2	2	1	1	2
760538	1	2	2	2	1	2	2	2	1	2	2	2	2	2	2	2	1	2
760539	2	2	2	2	1	2	2	1	1	2	1	2	2	2	2	1	1	2
760540	1	2	2	2	1	2	2	2	2	1	1	1	1	2	2	1	1	1
760541	1	2	2	2	2	2	2	1	1	2	2	2	2	1	1	1	1	2
760542	2	2	2	2	1	2	1	1	1	2	1	1	2	1	2	2	1	2
760543	1	2	2	1	1	2	2	2	1	2	1	2	2	1	2	2	1	1
760545	2	2	2	1	1	2	2	1	2	1	2	1	1	2	2	2	1	1
760546	2	2	2	1	1	2	1	1	1	2	2	2	2	1	2	1	1	1
760548	2	2	2	2	1	2	1	2	2	2	2	2	1	2	2	1	1	2
760549	2	2	2	1	1	2	2	2	2	2	2	2	2	2	2	2	2	2
760550	1	2	2	1	1	2	2	1	1	2	1	2	2	2	2	1	1	2
760551	1	2	2	1	1	2	2	2	1	2	1	2	2	2	2	2	1	2
760552	2	2	2	2	1	2	2	2	2	2	2	2	2	2	2	2	2	2
760553	2	2	2	1	1	2	2	2	2	2	2	2	2	2	2	2	1	2
760554	1	2	2	1	1	2	2	2	1	2	1	2	2	1	2	2	1	1
760601	1	2	2	1	1	2	2	1	1	1	1	1	1	2	1	1	1	1
760602	2	2	2	2	1	2	2	2	2	1	2	2	1	2	2	2	1	2
760603	2	2	2	1	1	2	2	2	2	2	2	2	2	2	2	1	1	1
760604	1	2	2	1	1	2	2	1	1	2	1	1	2	2	2	2	1	1
760605	2	2	2	1	1	1	2	1	1	2	1	1	1	2	2	1	1	2
760606	2	2	2	1	1	2	2	2	2	2	1	2	1	2	1	2	1	2
760607	2	2	2	2	1	1	2	1	1	2	2	1	1	2	1	1	2	2
760608	2	2	2	2	1	2	2	2	2	2	1	2	2	1	2	2	2	2
760609	2	2	2	2	1	2	2	2	2	2	1	2	2	1	2	2	2	2
760610	2	2	2	1	1	2	2	2	1	2	1	2	1	2	2	2	1	2
760611	2	2	2	2	1	2	2	2	2	2	1	2	2	2	2	2	1	2
760612	2	2	2	2	1	2	2	2	2	2	1	2	2	2	2	2	2	2
760613	1	2	2	1	1	2	2	2	1	2	1	1	2	2	2	1	1	2
760614	2	2	2	2	1	2	2	1	1	1	1	1	1	2	2	2	2	2
760615	1	2	2	1	1	2	2	2	2	2	1	2	2	2	2	1	1	2
760617	2	2	2	1	1	2	2	2	1	2	2	2	2	2	2	2	2	2
760618	1	2	2	1	1	2	1	1	1	2	1	1	1	1	2	1	1	1
760619	2	2	2	1	1	2	2	2	2	2	1	2	2	2	2	2	1	2
760621	1	2	2	1	1	1	2	1	1	2	1	2	2	2	2	2	1	1
760622	2	2	2	1	1	2	2	2	1	2	1	2	1	2	2	2	1	2
760623	2	2	2	2	1	2	1	2	2	2	1	2	2	2	1	1	1	2
760624	2	2	2	2	1	2	2	2	2	2	1	2	2	2	2	2	2	2
760625	2	2	2	1	1	2	1	2	2	2	2	2	2	2	2	2	1	2
760626	2	2	2	2	1	2	1	1	2	2	1	2	2	2	2	1	1	1
760627	2	2	1	1	1	1	2	1	1	1	1	2	2	1	2	2	2	1
760628	2	2	2	1	1	2	2	2	1	2	1	2	2	1	2	1	1	2
760629	1	2	2	1	1	2	2	2	2	2	1	2	2	1	2	2	1	1
760630	2	2	2	1	1	2	2	2	2	2	1	2	2	1	2	2	1	1
760631	2	2	2	2	1	2	2	2	2	1	2	2	1	2	2	2	1	2
760632	2	2	2	2	1	2	1	2	2	2	1	2	2	2	1	1	1	2
760633	1	2	2	1	1	2	2	1	1	2	1	2	2	1	2	1	1	2
760634	2	2	2	1	1	2	2	2	1	2	1	2	1	1	2	1	1	2
760635	2	2	2	1	1	2	2	1	1	2	2	2	1	1	2	2	1	2
760636	2	2	2	2	1	2	2	2	2	2	2	2	2	2	2	2	2	2
760637	1	2	2	2	1	2	2	2	1	1	2	2	2	2	1	1	1	1
760638	2	2	2	2	1	2	2	1	1	2	2	1	1	2	2	2	2	2
760639	2	2	2	1	1	2	2	2	1	2	1	2	2	2	2	1	1	2
760640	1	2	2	1	1	2	2	1	1	2	1	1	1	2	2	1	1	1
760641	2	2	2	1	1	2	2	2	1	2	2	2	1	2	2	2	1	1
760642	2	2	2	1	1	2	2	2	1	1	1	2	2	1	2	2	1	2
760643	2	2	2	1	1	2	2	1	1	2	2	2	2	1	2	1	1	1
760644	2	2	2	1	1	2	2	2	2	2	2	2	2	2	2	2	2	1
760645	2	2	2	2	1	2	2	1	1	1	1	2	2	1	2	1	1	2
760646	2	2	2	1	1	2	2	1	1	1	2	2	1	1	2	1	2	2
760647	2	2	2	1	1	2	2	1	1	2	1	2	2	2	2	2	1	1
760648	2	2	2	1	1	2	2	1	1	2	2	2	1	1	2	2	1	2
770101	1	2	2	1	1	2	2	1	1	1	2	2	2	2	2	1	1	2
770103	2	2	2	1	1	1	2	1	1	2	1	2	2	1	2	2	1	2
770104	2	2	2	1	1	2	1	1	1	2	1	2	2	2	2	1	1	2
770105	2	2	2	2	1	2	2	1	1	2	1	2	2	2	2	2	1	2
770106	2	2	2	1	1	2	2	2	1	2	1	2	2	1	2	2	2	2
770107	2	2	2	1	1	1	2	2	2	2	1	2	1	2	2	2	2	2
770108	1	2	2	1	1	2	2	1	1	2	1	2	2	2	2	2	1	2
770109	2	2	2	2	1	2	2	1	1	2	1	2	2	2	2	2	1	2
770110	2	2	2	1	1	2	2	2	1	2	1	2	2	2	2	2	1	2
770111	2	2	2	1	1	2	2	2	2	2	1	2	2	1	2	2	1	2
770112	1	2	2	2	1	1	2	1	1	1	1	1	1	2	2	1	1	2
770114	2	2	2	1	1	2	2	2	1	2	2	2	2	2	2	1	1	1
770115	2	2	2	1	1	2	2	2	2	2	1	2	2	2	2	2	1	2
770117	2	2	2	2	1	2	2	2	1	2	1	2	2	1	2	2	1	2
770118	1	2	2	1	1	2	2	1	1	2	1	2	2	1	2	1	1	1
770119	2	2	2	1	1	2	2	2	2	2	1	2	2	1	2	2	1	2
770120	2	2	2	1	1	2	2	1	1	2	1	2	1	2	2	2	1	2
770121	2	2	2	1	1	2	2	2	2	2	1	2	2	1	2	2	1	2
770122	2	2	2	2	1	2	2	2	1	2	1	2	2	2	2	2	1	2
770123	2	2	2	1	1	2	2	1	1	2	1	2	2	2	2	2	1	2
770124	2	2	2	1	1	2	2	1	1	2	2	2	2	1	2	2	2	2
770126	2	2	2	1	1	2	2	2	1	2	2	2	2	2	2	2	1	2
770127	2	2	2	2	1	2	2	2	2	2	2	2	2	2	2	2	2	2
770128	2	2	2	1	1	2	2	2	1	2	1	2	2	1	2	1	1	2
770129	2	2	2	2	2	2	1	2	1	2	1	2	2	1	2	2	2	2
770130	2	2	2	1	1	2	2	2	1	2	1	2	2	1	2	1	1	1
770131	2	2	2	2	1	2	2	1	1	2	1	2	2	2	2	2	1	2
770132	2	2	2	2	1	2	1	2	1	2	1	2	2	1	2	1	2	2
770133	2	2	2	2	1	1	1	1	1	2	1	2	2	2	2	2	2	2
770134	2	2	2	1	1	2	2	2	1	2	1	2	2	2	2	1	1	2
770135	2	2	2	1	1	2	1	2	2	2	1	2	1	2	1	1	1	1
770136	2	2	2	1	2	2	2	2	1	2	1	2	1	2	2	1	1	2
770137	2	2	2	1	1	2	2	2	1	2	1	2	2	2	2	2	1	2
770138	1	2	2	1	1	2	2	1	2	1	2	2	1	2	2	1	1	2
770139	2	2	2	1	1	2	2	2	1	2	1	2	2	1	2	1	1	2
770140	2	2	2	1	1	2	1	2	2	2	2	1	1	2	2	2	2	2
770141	2	2	2	1	1	2	2	1	1	2	2	2	2	1	2	2	2	2
770142	2	2	2	2	1	2	2	1	1	2	2	2	2	1	2	2	2	2
770143	1	2	2	2	1	2	1	1	1	2	1	1	1	1	2	1	1	2
770144	2	2	2	2	1	2	2	1	1	2	1	2	2	2	2	2	1	2
770145	1	2	2	1	1	2	1	2	2	2	1	2	2	1	2	2	1	2
770146	2	2	2	1	1	2	2	2	1	2	2	2	2	2	2	2	1	2
770147	2	2	2	1	1	2	2	2	1	2	1	2	2	1	2	1	1	2
770148	2	2	2	1	1	2	2	2	1	2	1	2	2	1	2	1	1	2
770149	2	2	2	2	1	2	1	2	2	2	1	2	2	2	2	2	2	2
770150	1	2	2	1	1	2	2	2	2	1	2	2	1	1	2	2	1	2
770151	2	2	2	1	1	2	2	1	1	2	2	2	2	2	2	2	1	1
770152	2	2	2	2	1	2	2	2	2	2	2	2	2	2	2	1	1	2
770153	1	2	2	1	1	1	2	1	1	2	1	2	2	1	2	1	1	2
770154	2	2	2	2	1	2	2	2	2	1	1	2	1	2	2	2	1	2
770155	2	2	2	2	1	2	2	2	2	2	1	2	1	2	2	1	1	1
770156	1	2	2	2	1	2	2	1	1	2	1	2	2	2	2	2	1	2
770157	1	2	2	2	1	2	2	1	1	2	1	2	2	2	2	2	1	2
770158	2	2	2	1	1	2	2	2	2	2	2	2	2	2	2	2	2	2
770203	1	2	2	1	1	2	2	1	1	2	2	2	2	2	2	1	1	2
770204	2	2	2	1	1	2	1	2	1	2	2	2	2	2	2	1	1	1
770205	2	2	2	1	1	2	2	1	1	2	2	1	1	2	2	1	1	2
770206	1	2	2	1	1	2	2	1	1	2	1	2	2	1	2	1	1	1
770207	1	2	2	2	1	2	2	1	1	2	1	2	2	1	2	2	1	2
770208	1	2	2	1	1	2	2	2	1	2	1	2	2	1	2	2	1	2
770209	1	2	2	1	1	2	2	2	1	2	2	2	2	2	2	1	1	2
770210	2	2	2	2	1	2	2	2	1	2	2	2	2	1	2	1	1	2
770212	2	2	2	1	1	1	2	1	1	2	2	2	2	1	2	2	2	2
770213	1	2	2	1	1	2	2	1	1	2	1	2	2	1	2	1	1	1
770214	2	2	2	2	1	2	2	1	1	2	1	1	1	2	2	1	1	1
770215	2	2	2	1	1	2	2	2	1	2	1	2	2	2	2	1	1	1
770216	2	2	2	2	1	2	2	1	1	2	1	2	1	2	2	2	1	2
770217	2	2	2	1	1	2	2	2	1	2	1	2	1	1	2	1	1	2
770218	1	2	2	1	1	2	2	1	1	2	1	2	2	1	1	1	1	2
770219	1	2	2	1	1	2	2	1	1	1	1	2	2	1	2	2	1	2
770220	1	2	2	1	1	1	1	1	1	1	1	2	2	1	2	2	2	2
770221	1	2	2	1	1	1	1	1	1	1	1	2	2	1	2	2	2	2
770222	1	2	2	1	1	1	2	2	1	2	1	2	2	2	2	1	1	2
770223	1	2	2	1	1	2	2	1	1	2	1	2	2	1	1	1	1	2
770224	1	2	2	1	1	2	2	1	1	1	1	2	2	2	2	2	1	2
770226	1	2	2	1	1	2	2	2	1	1	1	2	2	2	2	1	1	2
770227	2	2	2	1	1	2	2	2	1	1	1	1	1	2	2	2	2	2
770228	1	2	2	1	1	2	1	2	1	2	1	2	2	2	2	1	1	2
770229	2	2	2	1	1	2	1	1	1	2	2	2	2	2	2	2	2	2
770230	1	2	2	1	1	2	1	2	1	2	1	2	2	2	2	1	1	2
770231	1	2	2	1	1	2	2	1	1	2	1	2	2	1	2	1	1	1
770232	2	2	2	1	1	2	2	2	1	2	1	2	2	2	2	1	1	2
770234	1	2	2	1	1	2	2	1	1	2	2	2	2	1	2	1	1	1
770235	1	2	2	1	1	2	1	2	1	2	1	2	2	2	2	1	1	2
770236	2	2	2	1	2	2	2	1	2	2	1	2	2	1	2	1	1	1
770237	2	2	2	1	1	2	2	1	2	2	2	2	2	2	2	2	1	1
770238	1	2	2	1	1	2	2	2	1	2	1	2	2	1	2	1	1	2
770239	1	2	2	1	1	2	2	1	1	2	1	2	2	1	2	1	1	1
770240	2	2	2	1	2	2	2	1	2	2	1	2	2	1	2	1	1	1
770241	1	2	2	1	1	2	2	1	1	2	1	1	1	1	2	1	1	2
770242	1	2	2	2	1	2	2	2	1	2	1	2	2	2	2	1	1	1
770243	1	2	2	1	1	2	1	1	1	1	1	2	2	2	2	2	1	1
770244	1	2	2	1	1	2	2	1	1	1	1	2	2	2	2	1	1	2
770245	1	2	2	1	1	2	2	1	1	2	1	2	2	2	2	1	1	1
770246	1	2	2	2	2	2	2	2	1	2	1	2	2	1	2	1	1	2
770247	2	2	2	2	1	2	2	1	1	2	1	2	2	2	2	2	2	2
770248	1	2	2	2	1	2	2	2	1	2	1	2	2	2	2	1	1	1
770249	2	2	2	2	2	2	1	2	2	2	1	2	2	1	2	2	1	2
770250	1	2	2	1	1	2	2	1	1	2	2	2	2	1	2	1	1	2
770251	1	2	2	2	1	2	2	2	1	2	1	2	2	2	2	1	1	1
770252	1	2	2	1	1	2	2	2	2	2	1	1	2	2	2	2	1	1
770253	2	2	2	1	1	2	1	2	1	2	2	2	2	2	2	1	1	1
770301	2	2	2	2	2	2	1	2	2	2	1	2	2	2	2	1	1	2
770302	2	2	2	2	2	2	1	2	2	2	1	2	2	2	2	1	1	2
770303	2	2	2	1	1	2	1	1	1	2	2	2	2	2	2	1	1	1
770304	2	2	2	1	1	2	2	2	1	2	1	1	1	2	2	1	1	2
770305	2	2	2	2	1	2	2	1	1	2	2	2	2	1	2	2	2	2
770306	1	2	2	1	1	2	2	2	1	2	1	2	2	1	2	1	1	2
770307	1	2	2	1	1	2	2	1	1	2	1	2	2	2	2	2	1	2
770308	2	2	2	1	1	2	2	2	1	2	1	2	2	2	2	2	1	2
770309	2	2	2	2	1	2	1	1	1	2	1	2	2	1	2	2	1	2
770310	2	2	2	2	1	2	2	1	1	1	1	2	2	2	2	2	1	2
770311	2	2	2	2	1	2	2	1	1	1	1	2	2	2	2	2	1	2
770312	2	2	2	1	1	2	2	1	1	2	1	2	2	1	2	2	2	2
770313	2	2	2	1	1	2	2	2	2	2	1	2	2	2	2	2	1	2
770314	1	2	2	1	1	2	1	2	1	2	1	2	2	2	2	2	1	1
770315	2	2	2	1	1	2	2	1	2	2	2	2	2	2	2	1	1	2
770316	1	2	2	1	1	2	2	2	1	2	2	1	1	2	2	1	1	2
770317	1	2	2	1	1	2	2	2	1	2	1	2	2	1	2	1	1	2
770318	2	2	2	2	1	2	2	2	2	2	1	2	2	2	2	2	1	2
770319	2	2	2	1	1	2	2	1	1	2	1	2	1	2	2	1	1	2
770320	1	2	2	1	1	2	2	1	1	2	1	2	2	1	2	2	1	2
770321	2	2	2	1	1	2	1	1	1	2	1	1	1	2	2	2	1	2
770322	2	2	2	1	1	2	2	2	2	2	1	2	2	2	2	2	1	2
770323	2	2	2	1	1	2	2	2	2	2	2	2	2	2	2	2	2	1
770324	2	2	2	1	1	1	2	1	1	2	1	2	2	1	2	2	1	2
770325	2	2	2	1	2	2	1	2	2	2	1	2	2	1	2	1	1	1
770326	2	2	2	1	1	2	2	1	1	2	1	2	2	2	2	2	1	2
770327	1	2	2	1	1	2	2	2	1	1	2	2	1	2	2	1	1	2
770329	1	2	2	2	1	1	1	2	1	2	1	2	2	2	2	1	1	2
770330	1	2	1	1	1	2	2	1	1	2	1	2	2	2	2	1	1	2
770331	1	2	2	1	1	2	2	1	1	1	1	2	2	1	2	1	1	2
770332	2	2	2	2	1	2	2	2	2	2	2	2	1	2	2	1	1	2
770333	1	2	2	2	1	2	1	1	1	2	1	2	1	2	2	2	1	1
770334	1	2	2	2	1	2	2	2	1	2	1	2	2	2	2	1	1	2
770335	2	2	2	1	1	2	2	2	2	2	1	2	2	1	2	1	1	2
770336	2	2	2	2	1	2	2	2	2	2	1	2	2	2	2	2	2	2
770337	1	2	2	1	1	2	2	2	1	1	2	2	1	2	2	1	1	2
770338	2	2	2	1	1	2	2	2	2	2	2	2	2	2	2	2	2	2
770340	1	2	2	1	1	2	2	2	1	2	1	2	2	1	2	1	1	2
770341	2	2	2	1	1	2	2	2	2	2	1	2	2	2	2	2	1	2
770342	1	2	2	1	1	2	1	2	2	2	1	2	1	1	2	2	1	2
770343	1	2	2	1	1	1	2	2	1	2	1	2	2	1	2	1	1	2
770344	1	2	2	1	2	2	1	2	1	2	1	1	2	2	2	1	1	2
770345	2	2	2	2	1	2	2	1	1	2	1	2	2	1	2	1	1	2
770346	2	2	2	1	1	2	2	1	1	1	1	2	2	2	2	1	2	1
770347	1	2	2	2	1	2	1	1	1	2	1	2	2	1	2	1	1	1
770348	2	2	2	2	1	2	2	2	1	2	1	2	1	1	2	2	1	2
770349	2	2	2	2	1	2	2	1	1	2	2	2	1	2	2	2	1	2
770350	2	2	2	2	1	2	2	1	1	2	1	2	2	1	2	1	1	2
770351	2	2	2	1	1	2	2	2	2	2	1	2	2	2	2	2	1	2
770352	2	2	2	1	1	2	2	2	2	2	1	2	2	2	2	2	1	2
770353	2	2	2	2	1	2	2	1	1	2	1	2	2	2	2	2	1	2
770354	2	2	2	1	1	2	1	1	1	2	2	2	2	2	2	1	1	1
770355	2	2	2	1	1	2	1	1	1	2	1	1	1	2	2	2	1	2
770356	2	2	2	1	1	2	2	1	1	2	1	2	2	1	2	2	2	2
770357	2	2	2	2	1	2	2	2	2	2	1	2	2	2	2	2	2	2
770358	2	2	2	2	1	2	1	2	1	2	1	2	2	2	2	2	1	1
770359	2	2	2	1	1	2	2	2	2	2	1	2	2	2	2	2	1	2
770360	2	2	2	2	1	2	1	2	1	2	1	2	2	2	2	2	1	1
770361	2	2	2	2	1	2	1	2	1	2	1	2	2	2	2	2	1	1
770362	2	2	2	1	1	2	2	1	1	1	1	2	2	1	2	1	1	2
770363	1	2	2	1	2	2	1	2	1	1	1	2	2	2	2	2	1	2
770364	2	2	2	1	1	2	2	2	1	2	1	1	1	2	2	2	1	2
770365	2	2	2	2	1	2	2	2	2	2	2	2	2	2	2	1	2	2
770366	2	2	2	2	1	2	1	1	2	1	2	2	2	2	2	2	2	2
770367	2	2	2	1	1	2	2	1	1	2	1	2	2	1	2	1	1	2
770368	2	2	2	2	1	2	2	2	1	2	1	1	2	2	2	1	1	2
770369	2	2	2	1	1	2	2	2	1	2	1	1	1	2	2	2	1	2
770370	2	2	2	1	1	2	2	1	1	1	1	2	2	1	2	1	1	2
780401	2	2	2	2	1	2	2	1	1	2	2	2	2	2	2	2	2	2
780402	2	2	2	2	1	2	1	1	1	2	1	2	2	2	2	2	1	2
780403	1	2	2	1	1	2	2	1	1	2	2	2	2	2	2	2	1	2
780404	2	2	2	1	1	2	2	2	2	2	1	2	2	2	2	2	1	2
780405	1	2	2	1	1	2	2	2	1	2	1	2	2	1	2	2	1	2
780406	2	2	2	2	1	2	2	1	1	2	2	2	2	2	2	2	1	2
780407	2	2	2	2	1	2	2	1	1	2	1	2	2	2	2	1	1	2
780408	2	2	2	1	1	2	2	2	1	2	2	2	2	2	2	2	1	2
780409	2	2	2	1	1	2	2	1	1	1	1	2	2	2	2	2	1	2
780411	2	2	2	2	1	2	2	2	2	2	2	2	2	2	2	2	2	2
780412	1	2	2	1	1	2	2	1	1	2	2	2	2	2	2	2	1	2
780413	2	2	2	1	1	2	2	2	2	2	2	2	2	2	2	2	1	2
780414	2	2	2	2	1	2	2	1	2	1	2	1	1	1	2	2	2	2
780415	2	2	2	1	1	2	2	2	1	2	1	2	2	2	2	2	1	2
780416	2	2	2	2	1	2	2	2	1	2	1	2	2	2	2	2	1	2
780417	2	2	2	1	1	2	1	2	1	2	1	2	2	2	2	1	1	1
780418	2	2	2	2	1	1	2	2	1	2	1	2	2	1	2	2	1	2
780419	2	2	2	1	1	2	2	1	1	2	1	2	2	1	2	1	1	2
780420	2	2	2	2	1	2	2	1	1	2	1	2	2	2	2	1	1	2
780421	1	2	2	1	1	2	2	2	2	2	2	1	1	2	1	2	1	2
780422	1	2	2	1	1	2	2	2	1	1	2	1	1	2	2	1	1	2
780423	2	2	2	1	1	2	1	2	1	2	1	2	2	2	2	1	1	1
780424	2	2	2	1	1	2	2	1	1	1	1	2	2	2	2	2	1	2
780425	2	2	2	2	1	2	2	1	1	2	2	2	2	2	2	2	2	2
780426	2	2	2	1	1	2	2	1	1	2	2	2	2	2	2	2	1	1
780427	2	2	2	1	1	2	2	2	1	2	2	2	2	2	2	1	1	2
780428	1	2	2	1	1	2	2	1	1	2	1	2	2	2	2	2	1	2
780430	2	2	2	1	1	2	2	1	1	2	2	1	1	2	2	1	1	1
780431	1	2	2	2	1	2	2	1	1	2	2	2	2	2	2	2	1	2
780432	2	2	2	1	2	2	1	1	1	1	1	2	1	2	2	2	1	2
780433	2	2	2	1	1	2	2	2	2	2	1	2	2	1	2	1	1	1
780434	2	2	2	1	1	2	2	1	1	2	1	1	1	2	2	2	1	1
780435	2	2	2	2	1	2	1	1	1	2	2	2	2	2	2	1	1	1
780436	2	2	2	2	1	2	2	1	1	2	1	2	2	2	2	2	1	2
780437	2	2	2	1	1	2	2	2	2	2	2	2	2	2	2	2	1	2
780439	2	2	2	2	1	2	2	2	2	2	2	2	2	2	2	2	2	2
780440	2	2	2	2	1	1	1	2	2	2	2	2	2	1	2	2	2	2
780441	2	2	2	2	1	2	2	2	1	2	1	2	2	2	2	2	1	2
780442	2	2	2	2	1	2	2	1	1	2	2	2	2	2	2	2	2	1
780444	1	2	2	1	1	2	2	2	2	2	2	1	1	2	1	2	1	2
780445	2	2	2	1	1	2	2	2	2	2	1	2	2	2	2	1	1	2
780446	2	2	2	2	1	2	2	2	2	2	2	2	2	2	2	1	1	1
780447	2	2	2	1	1	2	2	2	2	2	2	2	2	2	2	2	2	2
780448	2	2	2	1	2	2	2	1	1	2	1	2	2	1	2	1	1	2
780449	2	2	2	2	1	1	2	2	2	2	1	2	2	1	2	2	1	2
780450	2	2	2	2	1	1	2	2	2	2	1	2	2	1	2	2	1	2
780501	2	2	2	2	1	2	2	1	1	2	1	2	1	2	2	1	1	1
780502	2	2	2	1	1	2	1	1	1	2	2	1	1	2	1	2	1	2
780503	2	2	2	1	1	2	2	2	1	2	2	2	2	2	2	2	1	2
780504	2	2	2	2	1	2	2	1	1	2	1	2	2	2	2	2	1	1
780505	2	2	2	1	1	2	2	2	2	2	1	2	1	2	2	1	1	2
780506	2	2	2	1	1	2	2	2	2	2	1	2	2	2	2	2	2	2
780507	2	2	2	1	1	2	2	2	1	2	2	2	2	2	2	2	1	1
780508	1	2	2	1	1	2	2	1	1	1	1	2	1	2	2	2	1	2
780509	2	2	2	2	1	1	1	1	1	1	1	2	2	1	2	2	1	2
780510	1	2	2	2	1	2	1	2	1	2	1	2	2	1	2	1	1	2
780511	1	2	2	1	1	2	2	1	1	1	1	1	1	1	2	1	1	1
780512	2	2	2	2	1	2	2	1	1	2	2	2	2	2	2	2	1	2
780513	2	2	2	2	1	2	1	2	1	2	2	2	2	2	2	1	1	2
780514	1	2	2	1	1	2	2	1	1	2	1	2	2	2	2	2	1	2
780515	2	2	2	1	1	2	2	2	1	2	1	2	2	2	2	1	1	2
780516	1	2	2	1	1	2	1	1	1	2	1	2	2	2	1	2	1	2
780517	2	2	2	2	1	2	2	2	1	2	1	2	2	2	2	1	1	1
780518	2	2	2	2	1	2	2	1	1	2	2	2	2	2	1	2	2	2
780520	2	2	2	1	1	2	2	2	2	2	2	2	2	2	2	2	1	2
780521	2	2	2	1	1	2	1	2	2	2	2	2	2	2	2	2	1	2
780522	2	2	2	1	1	2	1	2	2	2	2	2	2	2	2	2	1	2
780523	2	2	2	2	1	2	1	2	2	2	2	2	2	2	2	1	2	2
780524	2	2	2	2	1	2	1	2	2	2	2	2	2	2	2	1	2	2
780525	2	2	2	2	1	2	1	2	2	2	2	2	2	2	2	1	2	2
780526	2	2	2	2	1	2	1	2	2	2	2	2	2	2	2	1	2	2
780527	2	2	2	2	1	2	1	2	2	2	2	2	2	2	2	1	2	2
780528	2	2	2	2	1	2	1	2	2	2	2	2	2	2	2	1	2	2
780602	2	2	2	1	2	2	1	2	2	2	2	2	2	2	2	1	1	2
780603	2	2	2	1	1	2	1	2	2	2	1	2	2	2	2	1	1	1
780604	2	2	2	1	1	2	2	2	1	2	2	2	2	2	2	2	1	2
780605	2	2	2	1	1	2	1	1	1	2	1	2	2	2	2	2	1	1
780606	1	2	2	1	1	2	2	1	1	2	2	2	2	2	2	2	1	1
780607	2	2	2	1	1	2	2	2	1	2	2	2	2	2	2	2	2	2
780608	2	2	2	1	1	2	2	2	2	2	1	2	2	2	2	2	1	2
780609	2	2	2	1	1	2	2	1	1	2	2	2	2	2	2	2	2	2
780610	2	2	2	2	1	2	1	1	1	2	2	2	2	2	2	2	2	2
780611	2	2	2	1	2	2	1	1	1	2	1	2	2	1	2	2	1	2
780612	2	2	2	1	1	2	2	1	1	2	2	2	2	2	2	2	1	2
780613	1	2	2	1	1	2	2	1	1	2	1	2	2	1	2	1	1	2
780614	2	2	2	2	1	2	2	2	2	2	1	1	2	1	2	2	1	2
780615	2	2	2	1	1	2	2	2	2	2	2	2	2	2	2	2	2	2
780616	2	2	2	1	1	2	2	2	1	2	1	2	1	2	2	1	1	2
780617	2	2	2	1	1	2	2	2	1	2	2	2	2	2	2	2	2	2
780618	2	2	2	2	1	2	2	1	1	2	1	2	2	2	2	1	1	2
780619	2	2	2	1	1	2	1	1	1	2	1	2	2	1	2	1	1	1
780620	1	2	2	1	1	1	2	1	1	1	1	2	2	1	2	2	1	1
780621	2	2	2	1	1	2	2	1	1	2	1	2	2	2	2	2	2	2
780622	2	2	2	2	1	2	2	1	1	2	2	2	2	2	2	1	1	2
780623	2	2	2	1	1	2	2	2	1	2	2	2	2	2	2	2	2	2
780624	2	2	2	1	2	2	1	2	2	2	2	2	2	2	2	1	1	2
780625	2	2	2	1	1	2	2	2	2	2	1	2	2	2	2	2	1	2
780626	2	2	2	1	1	2	2	2	2	2	1	2	2	2	2	2	1	2
780628	2	2	2	1	1	2	2	1	1	2	2	2	2	2	2	2	2	2
780629	2	2	2	1	1	2	2	1	1	1	1	2	2	1	2	2	1	2
780630	2	2	2	2	1	2	1	1	1	2	1	2	2	1	2	1	1	2
780631	2	2	2	2	1	2	2	1	2	2	2	2	2	2	2	2	1	1
780632	2	2	2	1	1	2	2	1	1	2	1	2	2	2	2	2	2	2
780633	2	2	2	2	1	2	1	2	2	2	2	2	2	2	2	2	1	2
780634	2	2	2	1	1	2	2	2	2	2	2	2	2	2	2	2	2	2
780635	2	2	2	2	1	2	2	1	1	2	1	2	2	2	2	2	2	2
780636	2	2	2	2	1	2	2	2	1	2	2	2	2	2	2	2	2	2
780637	2	2	2	2	1	2	2	1	2	2	1	2	2	2	2	2	1	2
780638	2	2	2	2	1	2	1	2	2	2	2	2	2	2	2	2	1	2
780639	2	2	2	2	1	1	1	1	1	2	1	2	2	1	2	2	1	2
780640	1	2	2	1	1	2	2	1	1	2	2	2	2	2	2	2	1	1
780641	2	2	2	1	1	2	2	1	1	2	2	2	2	2	2	2	2	2
780642	2	2	2	2	1	2	1	1	1	2	2	2	2	2	2	2	2	2
780643	2	2	2	1	1	2	2	2	2	2	2	2	2	2	2	2	2	2
780644	2	2	2	1	1	2	2	2	1	2	1	2	2	2	2	2	1	2
780645	2	2	2	2	1	2	2	2	2	2	1	2	2	2	2	2	2	2
780646	2	2	2	1	1	2	2	2	1	2	1	2	2	1	2	1	1	2
780647	2	2	2	2	1	2	1	2	1	2	1	2	2	1	2	2	1	2
780648	2	2	2	2	1	2	2	2	2	2	2	2	2	2	2	2	2	2
780649	2	2	2	1	1	2	2	2	2	2	2	2	2	2	2	2	1	2
780650	2	2	2	1	1	2	2	2	2	2	2	2	2	2	2	2	1	2
780651	2	2	2	1	1	2	2	2	2	2	2	2	2	2	2	2	2	2
780652	2	2	2	2	1	1	1	2	1	2	2	2	2	2	2	2	2	2
780653	2	2	2	2	1	2	2	2	2	1	2	2	1	2	2	2	2	2
780654	2	2	2	2	2	2	1	1	1	2	2	2	2	2	2	2	2	2
780655	2	2	2	2	1	2	2	1	1	2	2	2	2	1	2	2	1	1
780656	2	2	2	2	1	2	2	2	2	2	2	2	2	2	2	2	2	2
780657	2	2	2	1	1	2	1	1	1	1	1	2	2	2	2	1	1	1
780658	2	2	2	1	1	2	2	2	2	2	2	2	2	2	2	2	1	2
780659	2	2	2	1	1	2	2	2	1	2	1	2	2	1	2	1	1	2
